# Supplementary material for: Bis(tetra­methyl­ammonium) thio­sulfate tetra­hydrate
Source: Acta Crystallogr Sect E Struct Rep Online. 2011 Jun 18;67(Pt 7):o1664. doi: 10.1107/S1600536811021672 (PMC3151856; doi:10.1107/S1600536811021672)
Supplement: Supplementary file 1 [file e-67-o1664-sup1.cif]

##############################################################################
#                                                                            #
# This CIF contains the data in a paper accepted for publication in          #
# Acta Crystallographica Section E. It conforms to the requirements of       #
# Notes for Authors for Acta Crystallographica Section E, and has been       #
# peer reviewed under the auspices of the IUCr Commission on Journals.       #
#                                                                            #
# Full details of the Crystallographic Information File format               #
# are given in the paper "The Crystallographic Information File (CIF):       #
# a New Standard Archive File for Crystallography" by S. R. Hall, F. H.      #
# Allen and I. D. Brown [Acta Cryst. (1991), A47, 655-685].                  #
#                                                                            #
# The current version of the core CIF dictionary is obtainable from          #
# ftp://ftp.iucr.org/pub/cif_core.dic.                                       #
#                                                                            #
# Software is freely available for graphical display of the structure(s)     #
# in this CIF. For information consult the CIF software page                 #
# http://www.iucr.org/resources/cif/software.                                #
#                                                                            #
# This file may be used for bona fide research purposes within the           #
# scientific community so long as proper attribution is given to the journal # 
# article from which it was obtained.                                        #
#                                                                            #
##############################################################################
data_global
_audit_creation_method     SHELXL-97
_journal_date_recd_electronic     2011-06-05
_journal_date_accepted     2011-06-06
_journal_name_full     'Acta Crystallographica, Section E'
_journal_year     2011
_journal_volume     67
_journal_issue      7
_journal_page_first     o1664
_journal_page_last     o1664
_journal_paper_category     QO
_journal_coeditor_code     XU5240
_publ_contact_author
;
     Dr. Seik Weng Ng
     Department of Chemistry
     University of Malaya
     50603 Kuala Lumpur
     Malaysia
;
_publ_contact_author_email     seikweng@um.edu.my
_publ_contact_author_fax     '03 7967 4193'
_publ_contact_author_phone     '03 7967 6778'
_publ_section_title
;
Bis(tetramethylammonium) thiosulfate tetrahydrate
;
loop_
    _publ_author_name
    _publ_author_address
    'Yang, Yun-Xia'
;
     Key Laboratory of Polymer Materials of Gansu Province
     Ministry of Education, College of Chemistry and Chemical Engineering
     Northwest Normal University
     Lanzhou 730070
     Gansu
     People's Republic of China
;
    'Ng, Seik Weng'
;
     Department of Chemistry
     University of Malaya
     50603 Kuala Lumpur
     Malaysia
;
_publ_section_synopsis     .
data_I
_audit_creation_method     SHELXL-97
_chemical_name_systematic
;
Bis(tetramethylammonium) thiosulfate tetrahydrate
;
_chemical_name_common     ?
_chemical_formula_moiety     '2(C4 H12 N +), O3 S2 2-, 4(H2 O)'
_chemical_formula_sum     'C8 H32 N2 O7 S2'
_chemical_formula_iupac     '2C4 H12 N +, S2 O3 2-, 4H2 O'
_chemical_formula_weight     332.48
_chemical_melting_point     ?
_symmetry_cell_setting     monoclinic
_symmetry_space_group_name_H-M     'P 21/n'
_symmetry_space_group_name_Hall     '-P 2yn'
loop_
    _symmetry_equiv_pos_as_xyz
    'x, y, z'
    '-x+1/2, y+1/2, -z+1/2'
    '-x, -y, -z'
    'x-1/2, -y-1/2, z-1/2'
_cell_length_a     8.18690(10)
_cell_length_b     15.4342(2)
_cell_length_c     14.0867(2)
_cell_angle_alpha     90.00
_cell_angle_beta     94.0740(10)
_cell_angle_gamma     90.00
_cell_volume     1775.47(4)
_cell_formula_units_Z     4
_cell_measurement_reflns_used     5675
_cell_measurement_theta_min     2.7945
_cell_measurement_theta_max     27.5789
_cell_measurement_temperature     130(2)
_exptl_crystal_description     block
_exptl_crystal_colour     colorless
_exptl_crystal_size_max     0.25
_exptl_crystal_size_mid     0.20
_exptl_crystal_size_min     0.15
_exptl_crystal_density_diffrn     1.244
_exptl_crystal_density_meas     ?
_exptl_crystal_density_method     'not measured'
_exptl_crystal_F_000     728
_exptl_absorpt_coefficient_mu     0.325
_exptl_absorpt_correction_type     multi-scan
_exptl_absorpt_process_details     '(SADABS; Sheldrick, 1996)'
_exptl_absorpt_correction_T_min     0.9232
_exptl_absorpt_correction_T_max     0.9529
_diffrn_ambient_temperature     130(2)
_diffrn_radiation_type     MoK\a
_diffrn_radiation_wavelength     0.71073
_diffrn_radiation_source     'fine-focus sealed tube'
_diffrn_radiation_monochromator     graphite
_diffrn_measurement_device_type     'Bruker SMART APEX diffractometer'
_diffrn_measurement_method     '\w scans'
_diffrn_detector_area_resol_mean     ?
_diffrn_reflns_number     11725
_diffrn_reflns_av_R_equivalents     0.0185
_diffrn_reflns_av_sigmaI/netI     0.0213
_diffrn_reflns_theta_min     1.96
_diffrn_reflns_theta_max     27.58
_diffrn_reflns_theta_full     27.58
_diffrn_measured_fraction_theta_max     0.993
_diffrn_measured_fraction_theta_full     0.993
_diffrn_reflns_limit_h_min     -10
_diffrn_reflns_limit_h_max     10
_diffrn_reflns_limit_k_min     -20
_diffrn_reflns_limit_k_max     20
_diffrn_reflns_limit_l_min     -18
_diffrn_reflns_limit_l_max     12
_diffrn_standards_number     0
_diffrn_standards_interval_count     0
_diffrn_standards_interval_time     0
_diffrn_standards_decay_%     0
_reflns_number_total     4080
_reflns_number_gt     3531
_reflns_threshold_expression     I>2\s(I)
_refine_ls_structure_factor_coef     Fsqd
_refine_ls_matrix_type     full
_refine_ls_R_factor_all     0.0524
_refine_ls_R_factor_gt     0.0454
_refine_ls_wR_factor_gt     0.1219
_refine_ls_wR_factor_ref     0.1268
_refine_ls_goodness_of_fit_ref     1.022
_refine_ls_restrained_S_all     1.021
_refine_ls_number_reflns     4080
_refine_ls_number_parameters     204
_refine_ls_number_restraints     12
_refine_ls_hydrogen_treatment     mixed
_refine_ls_weighting_scheme     calc
_refine_ls_weighting_details
         'calc w=1/[\s^2^(Fo^2^)+(0.0501P)^2^+2.4726P] where P=(Fo^2^+2Fc^2^)/3'
_atom_sites_solution_hydrogens     geom
_atom_sites_solution_primary     direct
_atom_sites_solution_secondary     difmap
_refine_ls_shift/su_max     0.001
_refine_ls_shift/su_mean     0.001
_refine_diff_density_max     0.744
_refine_diff_density_min     -0.255
_refine_ls_extinction_method     none
_refine_ls_extinction_coef     ?
loop_
    _atom_type_symbol
    _atom_type_description
    _atom_type_scat_dispersion_real
    _atom_type_scat_dispersion_imag
    _atom_type_scat_source
    'C' 'C' 0.0033 0.0016
                         'International Tables Vol C Tables 4.2.6.8 and 6.1.1.4'
    'H' 'H' 0.0000 0.0000
                         'International Tables Vol C Tables 4.2.6.8 and 6.1.1.4'
    'N' 'N' 0.0061 0.0033
                         'International Tables Vol C Tables 4.2.6.8 and 6.1.1.4'
    'O' 'O' 0.0106 0.0060
                         'International Tables Vol C Tables 4.2.6.8 and 6.1.1.4'
    'S' 'S' 0.1246 0.1234
                         'International Tables Vol C Tables 4.2.6.8 and 6.1.1.4'
_computing_data_collection     'APEX2 (Bruker, 2007)'
_computing_cell_refinement     'SAINT (Bruker, 2007)'
_computing_data_reduction     'SAINT (Bruker, 2007)'
_computing_structure_solution     'SHELXS97 (Sheldrick, 2008)'
_computing_structure_refinement     'SHELXL97 (Sheldrick, 2008)'
_computing_molecular_graphics     'X-Seed (Barbour, 2001)'
_computing_publication_material     'publCIF (Westrip, 2010)'
loop_
    _atom_site_type_symbol
    _atom_site_label
    _atom_site_fract_x
    _atom_site_fract_y
    _atom_site_fract_z
    _atom_site_U_iso_or_equiv
    _atom_site_adp_type
    _atom_site_calc_flag
    _atom_site_refinement_flags
    _atom_site_occupancy
    _atom_site_symmetry_multiplicity
    _atom_site_disorder_assembly
    _atom_site_disorder_group
    S S1 0.69577(6) 0.66503(3) 0.67106(3) 0.02068(13) Uani d . 1 1 . .
    S S2 0.83493(9) 0.67111(4) 0.56042(5) 0.04154(18) Uani d . 1 1 . .
    O O1 0.5466(2) 0.71568(13) 0.64692(18) 0.0556(6) Uani d . 1 1 . .
    O O2 0.6474(3) 0.57509(11) 0.68608(12) 0.0437(5) Uani d . 1 1 . .
    O O3 0.7837(3) 0.70123(13) 0.75481(13) 0.0495(5) Uani d . 1 1 . .
    O O1W 0.4917(2) 0.88844(12) 0.63615(14) 0.0384(4) Uani d D 1 1 . .
    O O2W 0.2208(2) 0.92082(12) 0.52239(12) 0.0346(4) Uani d D 1 1 . .
    O O3W 0.7668(2) 0.99207(10) 0.64424(12) 0.0322(4) Uani d D 1 1 . .
    O O4W -0.0083(2) 0.85939(12) 0.63760(13) 0.0353(4) Uani d D 1 1 . .
    N N1 0.7309(2) 0.37242(11) 0.56622(11) 0.0223(3) Uani d . 1 1 . .
    N N2 1.2319(2) 0.64015(13) 0.83568(12) 0.0277(4) Uani d . 1 1 . .
    C C1 0.7226(3) 0.43773(15) 0.48818(16) 0.0361(5) Uani d . 1 1 . .
    H H1A 0.7122 0.4958 0.5152 0.054 Uiso calc R 1 1 . .
    H H1B 0.6274 0.4257 0.4440 0.054 Uiso calc R 1 1 . .
    H H1C 0.8226 0.4346 0.4540 0.054 Uiso calc R 1 1 . .
    C C2 0.8740(3) 0.39114(17) 0.63428(16) 0.0344(5) Uani d . 1 1 . .
    H H2A 0.8628 0.4494 0.6608 0.052 Uiso calc R 1 1 . .
    H H2B 0.9749 0.3880 0.6010 0.052 Uiso calc R 1 1 . .
    H H2C 0.8785 0.3484 0.6859 0.052 Uiso calc R 1 1 . .
    C C3 0.5774(3) 0.37662(15) 0.61729(16) 0.0301(5) Uani d . 1 1 . .
    H H3A 0.5661 0.4346 0.6444 0.045 Uiso calc R 1 1 . .
    H H3B 0.5823 0.3335 0.6685 0.045 Uiso calc R 1 1 . .
    H H3C 0.4831 0.3645 0.5725 0.045 Uiso calc R 1 1 . .
    C C4 0.7481(3) 0.28336(14) 0.52585(16) 0.0309(5) Uani d . 1 1 . .
    H H4A 0.6541 0.2711 0.4808 0.046 Uiso calc R 1 1 . .
    H H4B 0.7520 0.2407 0.5775 0.046 Uiso calc R 1 1 . .
    H H4C 0.8492 0.2800 0.4928 0.046 Uiso calc R 1 1 . .
    C C5 1.2059(4) 0.5696(2) 0.76359(19) 0.0487(7) Uani d . 1 1 . .
    H H5A 1.2113 0.5132 0.7957 0.073 Uiso calc R 1 1 . .
    H H5B 1.2911 0.5727 0.7183 0.073 Uiso calc R 1 1 . .
    H H5C 1.0981 0.5766 0.7295 0.073 Uiso calc R 1 1 . .
    C C6 1.2232(3) 0.72610(19) 0.7873(2) 0.0452(7) Uani d . 1 1 . .
    H H6A 1.1151 0.7332 0.7536 0.068 Uiso calc R 1 1 . .
    H H6B 1.3079 0.7295 0.7417 0.068 Uiso calc R 1 1 . .
    H H6C 1.2407 0.7721 0.8349 0.068 Uiso calc R 1 1 . .
    C C7 1.3963(3) 0.62940(17) 0.88745(16) 0.0337(5) Uani d . 1 1 . .
    H H7A 1.4021 0.5728 0.9189 0.051 Uiso calc R 1 1 . .
    H H7B 1.4132 0.6753 0.9353 0.051 Uiso calc R 1 1 . .
    H H7C 1.4815 0.6331 0.8421 0.051 Uiso calc R 1 1 . .
    C C8 1.1031(3) 0.63532(18) 0.90535(17) 0.0374(5) Uani d . 1 1 . .
    H H8A 1.1080 0.5786 0.9368 0.056 Uiso calc R 1 1 . .
    H H8B 0.9950 0.6431 0.8719 0.056 Uiso calc R 1 1 . .
    H H8C 1.1217 0.6811 0.9532 0.056 Uiso calc R 1 1 . .
    H H11 0.515(3) 0.8363(7) 0.641(2) 0.036(8) Uiso d D 1 1 . .
    H H12 0.576(2) 0.9191(13) 0.638(2) 0.058(10) Uiso d D 1 1 . .
    H H21 0.3104(18) 0.912(2) 0.5532(18) 0.046(8) Uiso d D 1 1 . .
    H H22 0.145(2) 0.903(3) 0.554(2) 0.085(14) Uiso d D 1 1 . .
    H H31 0.791(4) 1.0218(15) 0.6926(11) 0.049(9) Uiso d D 1 1 . .
    H H32 0.768(5) 1.0224(17) 0.5952(11) 0.076(12) Uiso d D 1 1 . .
    H H41 -0.053(3) 0.8120(9) 0.625(2) 0.053(9) Uiso d D 1 1 . .
    H H42 -0.077(3) 0.8988(12) 0.640(2) 0.055(10) Uiso d D 1 1 . .
loop_
    _atom_site_aniso_label
    _atom_site_aniso_U_11
    _atom_site_aniso_U_22
    _atom_site_aniso_U_33
    _atom_site_aniso_U_12
    _atom_site_aniso_U_13
    _atom_site_aniso_U_23
    S1 0.0216(2) 0.0191(2) 0.0214(2) -0.00144(18) 0.00176(17) -0.00134(17)
    S2 0.0512(4) 0.0395(3) 0.0368(3) -0.0140(3) 0.0236(3) -0.0079(3)
    O1 0.0277(10) 0.0471(11) 0.0919(16) 0.0091(8) 0.0034(10) 0.0030(11)
    O2 0.0689(13) 0.0263(8) 0.0374(9) -0.0122(8) 0.0146(9) 0.0000(7)
    O3 0.0599(13) 0.0547(12) 0.0332(9) -0.0133(10) -0.0017(9) -0.0143(8)
    O1W 0.0280(9) 0.0380(10) 0.0478(10) -0.0030(8) -0.0066(7) 0.0038(8)
    O2W 0.0292(9) 0.0409(9) 0.0332(8) -0.0024(7) -0.0026(7) 0.0054(7)
    O3W 0.0383(9) 0.0256(8) 0.0327(8) -0.0050(7) 0.0021(7) -0.0009(7)
    O4W 0.0325(9) 0.0321(9) 0.0413(9) -0.0017(7) 0.0022(7) 0.0032(7)
    N1 0.0268(9) 0.0203(8) 0.0198(8) -0.0010(7) 0.0009(6) -0.0012(6)
    N2 0.0214(9) 0.0385(10) 0.0233(8) 0.0043(8) 0.0016(7) 0.0029(7)
    C1 0.0504(15) 0.0282(11) 0.0295(11) -0.0031(10) 0.0016(10) 0.0086(9)
    C2 0.0273(11) 0.0459(13) 0.0294(11) -0.0015(10) -0.0028(9) -0.0093(10)
    C3 0.0276(11) 0.0300(11) 0.0334(11) 0.0010(9) 0.0073(9) -0.0009(9)
    C4 0.0390(13) 0.0214(10) 0.0326(11) -0.0012(9) 0.0045(9) -0.0062(8)
    C5 0.0539(17) 0.0598(18) 0.0321(12) -0.0035(14) 0.0000(11) -0.0122(12)
    C6 0.0370(14) 0.0514(16) 0.0482(15) 0.0112(12) 0.0110(11) 0.0238(13)
    C7 0.0226(11) 0.0459(13) 0.0321(11) 0.0077(10) -0.0022(9) 0.0019(10)
    C8 0.0278(12) 0.0495(14) 0.0364(12) 0.0050(10) 0.0116(9) 0.0074(11)
loop_
    _geom_bond_atom_site_label_1
    _geom_bond_atom_site_label_2
    _geom_bond_site_symmetry_2
    _geom_bond_distance
    _geom_bond_publ_flag
    S1 O3 . 1.4496(18) ?
    S1 O2 . 1.4631(17) ?
    S1 O1 . 1.4696(19) ?
    S1 S2 . 1.9970(8) ?
    O1W H11 . 0.828(9) ?
    O1W H12 . 0.834(10) ?
    O2W H21 . 0.837(10) ?
    O2W H22 . 0.841(10) ?
    O3W H31 . 0.834(10) ?
    O3W H32 . 0.835(10) ?
    O4W H41 . 0.831(10) ?
    O4W H42 . 0.832(10) ?
    N1 C2 . 1.488(3) ?
    N1 C1 . 1.489(3) ?
    N1 C3 . 1.493(3) ?
    N1 C4 . 1.498(3) ?
    N2 C6 . 1.490(3) ?
    N2 C8 . 1.493(3) ?
    N2 C7 . 1.494(3) ?
    N2 C5 . 1.494(3) ?
    C1 H1A . 0.9800 ?
    C1 H1B . 0.9800 ?
    C1 H1C . 0.9800 ?
    C2 H2A . 0.9800 ?
    C2 H2B . 0.9800 ?
    C2 H2C . 0.9800 ?
    C3 H3A . 0.9800 ?
    C3 H3B . 0.9800 ?
    C3 H3C . 0.9800 ?
    C4 H4A . 0.9800 ?
    C4 H4B . 0.9800 ?
    C4 H4C . 0.9800 ?
    C5 H5A . 0.9800 ?
    C5 H5B . 0.9800 ?
    C5 H5C . 0.9800 ?
    C6 H6A . 0.9800 ?
    C6 H6B . 0.9800 ?
    C6 H6C . 0.9800 ?
    C7 H7A . 0.9800 ?
    C7 H7B . 0.9800 ?
    C7 H7C . 0.9800 ?
    C8 H8A . 0.9800 ?
    C8 H8B . 0.9800 ?
    C8 H8C . 0.9800 ?
loop_
    _geom_angle_atom_site_label_1
    _geom_angle_atom_site_label_2
    _geom_angle_atom_site_label_3
    _geom_angle_site_symmetry_1
    _geom_angle_site_symmetry_3
    _geom_angle
    _geom_angle_publ_flag
    O3 S1 O2 . . 111.83(11) ?
    O3 S1 O1 . . 109.87(13) ?
    O2 S1 O1 . . 108.00(12) ?
    O3 S1 S2 . . 109.83(9) ?
    O2 S1 S2 . . 109.44(8) ?
    O1 S1 S2 . . 107.78(10) ?
    H11 O1W H12 . . 111.2(16) ?
    H21 O2W H22 . . 108.9(16) ?
    H31 O3W H32 . . 110.5(16) ?
    H41 O4W H42 . . 111.3(16) ?
    C2 N1 C1 . . 109.68(18) ?
    C2 N1 C3 . . 109.39(16) ?
    C1 N1 C3 . . 109.27(17) ?
    C2 N1 C4 . . 109.40(17) ?
    C1 N1 C4 . . 109.96(16) ?
    C3 N1 C4 . . 109.11(17) ?
    C6 N2 C8 . . 109.37(19) ?
    C6 N2 C7 . . 109.53(19) ?
    C8 N2 C7 . . 109.12(17) ?
    C6 N2 C5 . . 109.8(2) ?
    C8 N2 C5 . . 109.7(2) ?
    C7 N2 C5 . . 109.33(19) ?
    N1 C1 H1A . . 109.5 ?
    N1 C1 H1B . . 109.5 ?
    H1A C1 H1B . . 109.5 ?
    N1 C1 H1C . . 109.5 ?
    H1A C1 H1C . . 109.5 ?
    H1B C1 H1C . . 109.5 ?
    N1 C2 H2A . . 109.5 ?
    N1 C2 H2B . . 109.5 ?
    H2A C2 H2B . . 109.5 ?
    N1 C2 H2C . . 109.5 ?
    H2A C2 H2C . . 109.5 ?
    H2B C2 H2C . . 109.5 ?
    N1 C3 H3A . . 109.5 ?
    N1 C3 H3B . . 109.5 ?
    H3A C3 H3B . . 109.5 ?
    N1 C3 H3C . . 109.5 ?
    H3A C3 H3C . . 109.5 ?
    H3B C3 H3C . . 109.5 ?
    N1 C4 H4A . . 109.5 ?
    N1 C4 H4B . . 109.5 ?
    H4A C4 H4B . . 109.5 ?
    N1 C4 H4C . . 109.5 ?
    H4A C4 H4C . . 109.5 ?
    H4B C4 H4C . . 109.5 ?
    N2 C5 H5A . . 109.5 ?
    N2 C5 H5B . . 109.5 ?
    H5A C5 H5B . . 109.5 ?
    N2 C5 H5C . . 109.5 ?
    H5A C5 H5C . . 109.5 ?
    H5B C5 H5C . . 109.5 ?
    N2 C6 H6A . . 109.5 ?
    N2 C6 H6B . . 109.5 ?
    H6A C6 H6B . . 109.5 ?
    N2 C6 H6C . . 109.5 ?
    H6A C6 H6C . . 109.5 ?
    H6B C6 H6C . . 109.5 ?
    N2 C7 H7A . . 109.5 ?
    N2 C7 H7B . . 109.5 ?
    H7A C7 H7B . . 109.5 ?
    N2 C7 H7C . . 109.5 ?
    H7A C7 H7C . . 109.5 ?
    H7B C7 H7C . . 109.5 ?
    N2 C8 H8A . . 109.5 ?
    N2 C8 H8B . . 109.5 ?
    H8A C8 H8B . . 109.5 ?
    N2 C8 H8C . . 109.5 ?
    H8A C8 H8C . . 109.5 ?
    H8B C8 H8C . . 109.5 ?
loop_
    _geom_hbond_atom_site_label_D
    _geom_hbond_atom_site_label_H
    _geom_hbond_atom_site_label_A
    _geom_hbond_site_symmetry_A
    _geom_hbond_distance_DH
    _geom_hbond_distance_HA
    _geom_hbond_distance_DA
    _geom_hbond_angle_DHA
    O1W H11 O1 . 0.829(12) 1.881(11) 2.706(3) 174(3)
    O1W H12 O3W . 0.836(18) 1.923(18) 2.758(2) 178.4(14)
    O2W H21 O1W . 0.837(19) 1.86(2) 2.689(2) 172(2)
    O2W H22 O4W . 0.84(2) 1.90(3) 2.736(2) 173(3)
    O3W H31 O2 2_656 0.833(19) 1.931(18) 2.759(2) 172(2)
    O3W H32 O2W 3_676 0.84(2) 1.882(19) 2.713(2) 173(2)
    O4W H41 S2 1_455 0.831(17) 2.506(18) 3.3280(19) 170(2)
    O4W H42 O3W 1_455 0.83(2) 1.93(2) 2.760(2) 179(2)
