# Supplementary material for: Bis(tetra­methyl­ammonium) thio­sulfate tetra­hydrate
Source: Acta Crystallogr Sect E Struct Rep Online. 2011 Jun 18;67(Pt 7):o1664. doi: 10.1107/S1600536811021672 (PMC3151856; doi:10.1107/S1600536811021672)
Supplement: Supplementary file 2 [file e-67-o1664-Isup2.hkl]

# 
# h,k,l, Fc-squared, Fo-squared, sigma(Fo-squared) and status flag 
# 
data_I
_shelx_title '  P21/n' 
_shelx_refln_list_code          4 
_shelx_F_calc_maximum      191.88 
_exptl_crystal_F_000       728.00 
_reflns_d_resolution_high  0.7676 
 
loop_ 
 _symmetry_equiv_pos_as_xyz 
 'x, y, z' 
 '-x+1/2, y+1/2, -z+1/2' 
 '-x, -y, -z' 
 'x-1/2, -y-1/2, z-1/2' 
 
_cell_length_a     8.1869 
_cell_length_b    15.4342 
_cell_length_c    14.0867 
_cell_angle_alpha  90.000 
_cell_angle_beta   94.074 
_cell_angle_gamma  90.000 
 
_shelx_F_squared_multiplier     1.000 
 
loop_ 
 _refln_index_h 
 _refln_index_k 
 _refln_index_l 
 _refln_F_squared_calc 
 _refln_F_squared_meas 
 _refln_F_squared_sigma 
 _refln_observed_status 
   2   0   0    26711.00    26798.11    404.80 o 
   4   0   0     5588.70     5673.49     89.81 o 
   6   0   0        0.20       -1.78      1.78 o 
   8   0   0        7.41        1.32      3.31 o 
  10   0   0      202.64      188.54     12.46 o 
   1   1   0      444.87      422.97      7.58 o 
   2   1   0      254.74      237.84      5.95 o 
   3   1   0      258.28      180.24      4.32 o 
   4   1   0       97.63      194.47      5.16 o 
   5   1   0      361.35      333.38      6.97 o 
   6   1   0      396.33      364.87      8.81 o 
   7   1   0      716.83      691.05     13.92 o 
   8   1   0      178.35      185.61      7.40 o 
   9   1   0       42.06       41.46      6.00 o 
  10   1   0       31.77       26.60      5.33 o 
   0   2   0     3903.11     4120.11     75.52 o 
   1   2   0      226.56      124.65      3.87 o 
   2   2   0        7.27        7.39      1.03 o 
   3   2   0     1588.78     1644.92     20.44 o 
   4   2   0       41.29      127.48      4.18 o 
   5   2   0     1607.36     1552.94     22.27 o 
   6   2   0      124.94      130.49      5.16 o 
   7   2   0     2655.24     2573.83     45.38 o 
   8   2   0      189.93      181.19      7.50 o 
   9   2   0      133.62      128.62     10.27 o 
  10   2   0        1.04        3.34      4.64 o 
   1   3   0      121.63      106.02      3.86 o 
   2   3   0      768.04      683.65      7.52 o 
   3   3   0     2170.42     2338.37     19.16 o 
   4   3   0     2137.85     1976.38     16.97 o 
   5   3   0       19.94       18.72      1.65 o 
   6   3   0      128.44       96.57      4.63 o 
   7   3   0      322.60      320.10      8.93 o 
   8   3   0       12.58       10.00      2.90 o 
   9   3   0        0.25        2.44      3.80 o 
  10   3   0        1.84        2.44      4.85 o 
   0   4   0    24165.60    27487.95    366.69 o 
   1   4   0     5281.91     5037.84     39.74 o 
   2   4   0     2094.95     2270.92     18.45 o 
   3   4   0      121.40       88.93      1.99 o 
   4   4   0      180.07      136.63      2.39 o 
   5   4   0      202.93      251.03      4.19 o 
   6   4   0      364.38      363.12      8.76 o 
   7   4   0     1036.18     1013.68     20.70 o 
   8   4   0       36.97       28.59      5.74 o 
   9   4   0      267.45      275.66     14.42 o 
  10   4   0      301.28      278.09     15.91 o 
   1   5   0      102.23      103.50      2.18 o 
   2   5   0     1351.28     1441.14     14.40 o 
   3   5   0     1761.35     1616.16     14.05 o 
   4   5   0      196.11      170.56      3.06 o 
   5   5   0       17.99       19.24      1.51 o 
   6   5   0       98.11      119.77      5.05 o 
   7   5   0        4.63        2.94      3.39 o 
   8   5   0      226.35      250.68     13.17 o 
   9   5   0        2.50       -0.20      3.61 o 
  10   5   0        0.19        0.37      4.00 o 
   0   6   0     1027.96      852.61     11.29 o 
   1   6   0     1842.81     1769.48     15.72 o 
   2   6   0      739.27      639.41      8.38 o 
   3   6   0      893.56      947.67      8.36 o 
   4   6   0       15.29       24.97      1.41 o 
   5   6   0      105.15      102.16      5.23 o 
   6   6   0      506.56      467.27     16.30 o 
   7   6   0       25.06       27.06      5.41 o 
   8   6   0      306.98      289.70     14.37 o 
   9   6   0        1.72       -1.39      4.07 o 
  10   6   0       87.29       83.31     10.41 o 
   1   7   0        6.42        2.46      0.86 o 
   2   7   0      291.74      327.04      4.84 o 
   3   7   0        1.19        6.48      0.80 o 
   4   7   0       69.72      104.01      3.12 o 
   5   7   0      546.66      564.35     11.78 o 
   6   7   0      286.58      291.14     12.83 o 
   7   7   0      208.94      215.38     12.09 o 
   8   7   0       79.45       72.90      8.45 o 
   9   7   0       68.17       79.22      9.49 o 
   0   8   0        2.12       50.74      5.24 o 
   1   8   0      633.90      557.21      6.44 o 
   2   8   0     2118.09     2148.64     19.13 o 
   3   8   0      217.23      227.09      5.09 o 
   4   8   0      377.89      352.55      5.59 o 
   5   8   0      906.67      882.42     27.37 o 
   6   8   0      745.70      647.41     15.43 o 
   7   8   0      200.49      191.51     11.37 o 
   8   8   0      652.32      552.52     20.93 o 
   9   8   0      164.76      167.62     12.60 o 
   1   9   0        1.25        1.51      0.86 o 
   2   9   0      143.79      145.77      3.50 o 
   3   9   0       12.87       11.94      1.73 o 
   4   9   0       78.36      128.14      3.50 o 
   5   9   0      643.75      664.53     15.49 o 
   6   9   0        0.69       -1.53      1.98 o 
   7   9   0       52.44       41.79      6.78 o 
   8   9   0        1.19        0.31      4.09 o 
   9   9   0      160.45      165.38     12.57 o 
   0  10   0       83.42       83.35      5.16 o 
   1  10   0     8242.94     8392.65     64.69 o 
   2  10   0       45.41       40.81      2.59 o 
   3  10   0      586.54      652.28      8.64 o 
   4  10   0       38.44       39.63      4.23 o 
   5  10   0       97.81       97.54      4.12 o 
   6  10   0       73.84       93.11     13.54 o 
   7  10   0        0.45        2.23      4.07 o 
   8  10   0       48.05       38.87      7.21 o 
   9  10   0       72.52       54.56      8.78 o 
   1  11   0      383.83      393.75      5.68 o 
   2  11   0      254.05      240.61      4.50 o 
   3  11   0      159.11      160.46      4.27 o 
   4  11   0      616.61      657.55     10.96 o 
   5  11   0        1.30        4.36      1.92 o 
   6  11   0      629.21      607.39     11.07 o 
   7  11   0      114.05      102.17      9.84 o 
   8  11   0      328.34      325.44     16.79 o 
   0  12   0      510.04      544.20     11.68 o 
   1  12   0      359.48      368.39      6.77 o 
   2  12   0     1642.16     1698.59     20.58 o 
   3  12   0      228.88      211.45      5.18 o 
   4  12   0      148.94      140.94      5.14 o 
   5  12   0       80.80       81.66      4.31 o 
   6  12   0      624.01      623.62     13.37 o 
   7  12   0        2.36        3.99      4.43 o 
   8  12   0      274.63      239.35     14.66 o 
   1  13   0      272.30      263.01      7.03 o 
   2  13   0        3.46       -0.43      1.53 o 
   3  13   0       93.59       91.61      3.29 o 
   4  13   0       21.36       55.91      3.59 o 
   5  13   0      501.39      502.90     10.20 o 
   6  13   0       71.85       70.22      4.46 o 
   7  13   0        8.19       10.85      5.00 o 
   0  14   0      480.81      459.17     11.47 o 
   1  14   0     1316.17     1393.72     16.00 o 
   2  14   0      101.66      100.47      4.62 o 
   3  14   0        0.06        1.05      1.65 o 
   4  14   0      407.22      420.15      7.78 o 
   5  14   0       31.15       28.39      3.28 o 
   6  14   0      409.83      408.91     15.67 o 
   7  14   0       34.18       35.42      7.04 o 
   1  15   0      171.05      160.53      5.04 o 
   2  15   0      285.72      255.69      5.71 o 
   3  15   0       31.20       31.74      3.61 o 
   4  15   0       52.31       60.99      3.58 o 
   5  15   0       55.60       63.98      4.46 o 
   6  15   0      119.13      127.99      6.37 o 
   7  15   0      180.78      198.58     13.17 o 
   0  16   0        1.65        1.88      2.63 o 
   1  16   0      495.50      504.62     10.88 o 
   2  16   0        2.83        2.98      1.78 o 
   3  16   0       86.94       79.80      4.03 o 
   4  16   0        0.07        0.95      1.78 o 
   5  16   0        3.24        1.17      3.16 o 
   6  16   0       56.62       65.92      9.78 o 
   1  17   0       38.17       27.13      4.70 o 
   2  17   0       38.45       37.12      3.33 o 
   3  17   0       27.00       34.31      3.22 o 
   4  17   0       51.55       42.90      5.20 o 
   5  17   0        3.24        1.18      3.20 o 
   0  18   0      557.00      621.48     15.69 o 
   1  18   0       55.13       56.14      3.99 o 
   2  18   0      238.49      233.59      6.75 o 
   3  18   0        3.97        3.24      2.05 o 
   4  18   0        2.71       12.33      3.93 o 
   1  19   0       14.41       13.97      2.81 o 
   2  19   0        0.19       -0.69      2.08 o 
   3  19   0       29.91       23.03      3.19 o 
   0  20   0      392.99      456.76     18.09 o 
   1  20   0       73.99       77.95      7.79 o 
  -9   0   1        3.33        2.85      4.14 o 
  -7   0   1        7.82       16.03      3.94 o 
  -5   0   1        2.68        1.46      1.83 o 
  -3   0   1      975.47     1188.01     22.14 o 
  -1   0   1    11273.06    11945.21    181.55 o 
   1   0   1     5401.79     5770.84     87.33 o 
   3   0   1      508.79      536.49     12.36 o 
   5   0   1      145.11      177.81      4.52 o 
   7   0   1     2278.39     2385.75     46.79 o 
   9   0   1      163.13      156.75     10.68 o 
 -10   1   1        9.85        4.73      5.30 o 
  -9   1   1        3.55        4.78      2.74 o 
  -8   1   1      465.39      492.69     12.08 o 
  -7   1   1      401.53      383.25      9.95 o 
  -6   1   1     1546.18     1444.91     21.51 o 
  -5   1   1      558.41      547.44     10.39 o 
  -4   1   1     2587.45     2381.86     29.29 o 
  -3   1   1     1045.38     1097.78     14.70 o 
  -2   1   1       94.54       85.45      2.58 o 
  -1   1   1      146.31      211.20      4.39 o 
   0   1   1       46.89       67.36      1.27 o 
   1   1   1     1486.01     1642.08     18.64 o 
   2   1   1     5098.70     4716.05     51.54 o 
   3   1   1     1997.18     2100.40     20.22 o 
   4   1   1       74.80      112.57      2.55 o 
   5   1   1      625.69      663.11      9.57 o 
   6   1   1      310.91      287.51      7.86 o 
   7   1   1      621.85      577.94     12.60 o 
   8   1   1       15.60       22.11      3.89 o 
   9   1   1      219.17      212.85      8.58 o 
  10   1   1       52.29       75.75     19.49 o 
 -10   2   1       43.51       55.53      8.20 o 
  -9   2   1        7.00        7.88      2.97 o 
  -8   2   1      806.87      831.84     21.88 o 
  -7   2   1       26.63       27.33      5.14 o 
  -6   2   1       34.76       35.27      3.22 o 
  -5   2   1       65.93       45.27      3.07 o 
  -4   2   1     1905.55     1992.16     25.18 o 
  -3   2   1      161.38      166.11      4.14 o 
  -2   2   1     7582.10     7819.34     83.74 o 
   0   2   1     7823.37     8331.07     81.56 o 
   1   2   1      202.56      222.10      3.68 o 
   2   2   1    17823.43    17655.36    187.54 o 
   3   2   1       13.78        1.08      0.74 o 
   4   2   1       89.08      135.85      2.65 o 
   5   2   1        5.79       17.67      2.21 o 
   6   2   1       22.10       15.09      2.51 o 
   7   2   1     1244.99     1217.36     20.21 o 
   8   2   1      155.76      169.19      7.20 o 
   9   2   1      200.36      204.04      8.43 o 
  10   2   1       49.74       57.13      8.59 o 
 -10   3   1       35.54       46.31      8.13 o 
  -9   3   1       18.63       20.55      5.66 o 
  -8   3   1      627.41      647.43     14.92 o 
  -7   3   1      388.83      359.22     12.93 o 
  -6   3   1     1378.47     1298.38     25.47 o 
  -5   3   1      312.52      293.48      4.29 o 
  -3   3   1     1922.82     1746.07     14.75 o 
  -2   3   1     4914.38     5412.63     47.63 o 
   0   3   1     5133.37     5789.15     54.18 o 
   1   3   1      954.42     1065.65      9.19 o 
   2   3   1     7549.07     7654.63     57.57 o 
   3   3   1       32.72        3.98      1.07 o 
   4   3   1       21.44       29.89      1.41 o 
   5   3   1      258.80      285.98      5.40 o 
   6   3   1      317.32      331.47      8.40 o 
   7   3   1       52.45       58.22      4.32 o 
   8   3   1       75.80       83.19      5.42 o 
   9   3   1       23.97       18.89      5.50 o 
  10   3   1       26.46       38.44      7.52 o 
 -10   4   1        7.10       11.40      5.43 o 
  -9   4   1        1.85       -2.41      3.85 o 
  -8   4   1        1.48       -3.18      3.18 o 
  -7   4   1       10.38        7.26      4.36 o 
  -6   4   1      465.46      467.41     19.81 o 
  -5   4   1      174.59      146.45      3.10 o 
  -4   4   1      138.03      161.28      3.02 o 
  -3   4   1       96.44      121.31      2.73 o 
  -2   4   1      392.11      408.88      7.71 o 
  -1   4   1        2.62        0.24      1.15 o 
   0   4   1     5860.05     6330.87     47.19 o 
   1   4   1      113.14       78.15      1.35 o 
   2   4   1     2477.87     2619.72     21.15 o 
   3   4   1       64.97       57.90      1.74 o 
   4   4   1      620.13      625.84      6.24 o 
   5   4   1     1054.63     1036.19     12.68 o 
   6   4   1      827.89      788.18     14.18 o 
   7   4   1      763.78      783.94     15.11 o 
   8   4   1      800.27      807.01     24.53 o 
   9   4   1      203.17      184.96     11.96 o 
  10   4   1      122.47      108.27     10.86 o 
 -10   5   1       45.74       44.92      7.99 o 
  -9   5   1       97.28       92.73      9.67 o 
  -8   5   1       86.32       82.34      8.49 o 
  -7   5   1      516.35      479.44     17.30 o 
  -6   5   1      574.58      561.09     11.34 o 
  -5   5   1      931.73      874.00     11.91 o 
  -4   5   1      177.17      165.55      2.69 o 
  -3   5   1        6.16        1.94      1.15 o 
  -2   5   1        0.17       -0.19      1.20 o 
  -1   5   1     9621.27    10334.69    125.74 o 
   0   5   1     3265.10     3423.24     23.46 o 
   1   5   1     3060.58     2909.84     19.30 o 
   2   5   1       19.13       12.04      1.52 o 
   3   5   1     1563.17     1447.12     11.66 o 
   4   5   1       32.51       50.02      2.04 o 
   5   5   1       44.79       49.81      2.16 o 
   6   5   1      105.88      101.55      4.68 o 
   7   5   1       93.01       80.60      7.69 o 
   8   5   1        3.07        8.10      4.31 o 
   9   5   1        0.24        0.32      3.97 o 
  10   5   1        4.71        7.27      5.63 o 
 -10   6   1        0.26        1.29      4.70 o 
  -9   6   1       21.01       15.36      5.41 o 
  -8   6   1        7.73        6.90      4.34 o 
  -7   6   1        0.51        1.22      3.26 o 
  -6   6   1       64.31       55.88      6.36 o 
  -5   6   1       20.99       29.62      2.19 o 
  -4   6   1      122.13      139.12      2.81 o 
  -3   6   1     1784.03     1960.29     17.18 o 
  -2   6   1      127.41      162.50      4.51 o 
  -1   6   1     1585.03     1445.35     14.87 o 
   0   6   1     5875.85     6042.92     45.06 o 
   1   6   1     8268.94     8164.91     48.64 o 
   2   6   1      218.69      256.00      3.82 o 
   3   6   1     2143.21     2179.67     18.80 o 
   4   6   1     1086.40     1111.51      9.91 o 
   5   6   1       17.70       26.59      2.02 o 
   6   6   1      237.02      180.29      9.87 o 
   7   6   1     1220.85     1067.28     28.32 o 
   8   6   1       21.57       13.43      4.81 o 
   9   6   1      461.44      429.62     18.87 o 
  10   6   1        1.64        3.28      4.61 o 
  -9   7   1        5.44        8.40      4.73 o 
  -8   7   1      695.31      742.76     24.50 o 
  -7   7   1     1140.73     1047.91     28.49 o 
  -6   7   1      644.88      657.66     20.10 o 
  -5   7   1      426.52      459.54      7.85 o 
  -4   7   1      992.55      958.72     14.61 o 
  -3   7   1        1.23        1.86      0.89 o 
  -2   7   1      615.81      613.04     18.14 o 
  -1   7   1     5084.69     5432.29     48.77 o 
   0   7   1      920.46     1111.07      8.20 o 
   1   7   1     1910.67     1816.25     12.40 o 
   2   7   1      202.56      194.54      2.68 o 
   3   7   1      499.36      517.10      6.28 o 
   4   7   1       56.52      128.75      3.25 o 
   5   7   1        0.99        2.74      1.75 o 
   6   7   1       92.10       95.93      3.94 o 
   7   7   1       30.38       23.88      5.46 o 
   8   7   1        1.44        1.83      3.93 o 
   9   7   1       10.29        1.33      4.17 o 
  -9   8   1        3.71        3.74      4.61 o 
  -8   8   1       35.62       35.90      6.70 o 
  -7   8   1      141.95      107.24      8.94 o 
  -6   8   1       23.86       28.38      5.47 o 
  -5   8   1      295.20      283.45      9.65 o 
  -4   8   1        3.63       29.90      2.00 o 
  -3   8   1       94.08       89.91      3.31 o 
  -2   8   1        6.90        8.02      1.30 o 
  -1   8   1      225.44      164.17      3.79 o 
   0   8   1       76.45       66.79      1.54 o 
   1   8   1      849.66      791.53      7.00 o 
   2   8   1     1321.20     1394.22     11.68 o 
   3   8   1       33.00       39.97      2.88 o 
   4   8   1      245.41      217.29      4.39 o 
   5   8   1       45.16       48.61      5.84 o 
   6   8   1      589.17      514.95     11.47 o 
   7   8   1       27.83       34.28      6.41 o 
   8   8   1      447.64      429.69     18.33 o 
   9   8   1       45.96       42.05      7.73 o 
  -9   9   1       21.65       13.94      5.86 o 
  -8   9   1      193.29      179.91     12.13 o 
  -7   9   1       26.07       15.14      4.85 o 
  -6   9   1      761.58      749.42     22.68 o 
  -5   9   1       47.61       35.55      2.80 o 
  -4   9   1      921.69      938.64     10.79 o 
  -3   9   1        0.29        2.24      1.19 o 
  -2   9   1      205.07      195.30      4.53 o 
  -1   9   1     1009.61     1050.99     10.98 o 
   0   9   1     1240.18     1179.18      9.54 o 
   1   9   1       24.27       20.49      1.45 o 
   2   9   1      910.26      860.30      9.06 o 
   3   9   1      346.38      342.18      6.38 o 
   4   9   1      396.49      435.11      8.00 o 
   5   9   1       89.32       94.28      3.94 o 
   6   9   1      384.66      385.61     22.41 o 
   7   9   1      220.23      219.87     12.47 o 
   8   9   1        1.86        6.12      4.74 o 
   9   9   1        2.52        4.22      5.00 o 
  -8  10   1        3.34        9.72      5.04 o 
  -7  10   1        0.34       -0.65      3.71 o 
  -6  10   1      339.02      324.16     20.16 o 
  -5  10   1       61.09       66.86      3.65 o 
  -4  10   1       23.91       17.83      1.86 o 
  -3  10   1      214.95      218.27      5.42 o 
  -2  10   1       48.98       49.57      2.32 o 
  -1  10   1      437.79      431.81      6.31 o 
   0  10   1     2141.64     2124.08     16.68 o 
   1  10   1       20.16       12.68      1.37 o 
   2  10   1     1001.95      950.31     10.54 o 
   3  10   1      621.04      587.38      9.82 o 
   4  10   1       25.78       46.97      3.09 o 
   5  10   1      288.50      281.71      6.79 o 
   6  10   1      495.14      470.81      9.33 o 
   7  10   1      789.62      751.09     24.40 o 
   8  10   1      291.56      285.96     15.46 o 
   9  10   1      148.77      160.08     12.96 o 
  -7  11   1      580.24      582.17     21.43 o 
  -6  11   1      229.66      207.63      9.23 o 
  -5  11   1      693.67      738.99     12.00 o 
  -4  11   1      583.83      583.41     10.04 o 
  -3  11   1      898.31      889.23     10.86 o 
  -2  11   1       34.78       31.36      1.78 o 
  -1  11   1      728.13      762.29      9.34 o 
   0  11   1       30.51       34.87      1.99 o 
   1  11   1      349.79      382.64      6.61 o 
   2  11   1      139.34      147.34      3.61 o 
   3  11   1      670.98      699.92      9.43 o 
   4  11   1      170.43      243.02      9.95 o 
   5  11   1        3.57        4.81      1.99 o 
   6  11   1      475.82      452.00      9.39 o 
   7  11   1      134.87      115.65      9.81 o 
   8  11   1       15.16       12.07      5.39 o 
  -8  12   1       14.20        8.39      4.82 o 
  -7  12   1       81.43       76.35      8.82 o 
  -6  12   1       41.55       31.16      3.29 o 
  -5  12   1      309.54      301.03      7.50 o 
  -4  12   1        1.35        8.98      1.79 o 
  -3  12   1        9.63       14.88      1.76 o 
  -2  12   1       93.10       87.67      3.45 o 
  -1  12   1      249.93      261.93      7.09 o 
   0  12   1      684.64      656.57      8.45 o 
   1  12   1     1472.81     1514.92     16.64 o 
   2  12   1      101.59      113.88      3.54 o 
   3  12   1      214.86      232.65      4.90 o 
   4  12   1        7.59       17.30      2.78 o 
   5  12   1      103.18      103.36      4.74 o 
   6  12   1       36.70       29.52      3.30 o 
   7  12   1       37.33       32.80      6.94 o 
   8  12   1       74.04       62.53      9.28 o 
  -8  13   1       62.52       56.62      8.66 o 
  -7  13   1      243.98      257.61     14.26 o 
  -6  13   1      383.93      364.94      8.80 o 
  -5  13   1      415.02      422.53      9.20 o 
  -4  13   1      740.55      771.84     10.84 o 
  -3  13   1      172.29      148.02      3.65 o 
  -2  13   1      571.76      534.36      9.23 o 
  -1  13   1      514.17      480.12      9.17 o 
   0  13   1        0.31        2.36      1.30 o 
   1  13   1     1504.94     1488.93     16.89 o 
   2  13   1      180.65      187.74      5.17 o 
   3  13   1      804.51      814.04     10.14 o 
   4  13   1      137.08      162.29      4.42 o 
   5  13   1      163.00      178.14      7.14 o 
   6  13   1        0.13       -1.15      1.89 o 
   7  13   1        7.61        7.01      5.24 o 
   8  13   1       11.96        7.99      5.80 o 
  -7  14   1        0.11       -3.72      3.72 o 
  -6  14   1       17.34       10.78      2.82 o 
  -5  14   1        7.08        6.92      2.35 o 
  -4  14   1       19.34       29.55      2.38 o 
  -3  14   1       96.14       93.30      3.56 o 
  -2  14   1       99.59       84.53      3.31 o 
  -1  14   1       36.11       47.82      3.10 o 
   0  14   1      516.23      511.55      8.73 o 
   1  14   1      176.32      199.85      5.38 o 
   2  14   1       39.35       35.48      2.85 o 
   3  14   1      396.97      405.47      7.95 o 
   4  14   1       14.23       19.24      3.19 o 
   5  14   1      103.15       99.05      5.10 o 
   6  14   1      400.04      423.77     12.57 o 
   7  14   1        2.84        0.80      4.76 o 
  -7  15   1        4.58       14.16      6.17 o 
  -6  15   1      402.05      402.29      9.92 o 
  -5  15   1       53.22       48.21      4.09 o 
  -4  15   1      326.60      308.43      7.31 o 
  -3  15   1      151.56      136.60      4.32 o 
  -2  15   1       56.05       65.62      3.62 o 
  -1  15   1        0.73       -1.25      1.62 o 
   0  15   1      468.50      502.68      8.07 o 
   1  15   1        0.00       -0.40      1.57 o 
   2  15   1       73.66       82.57      3.97 o 
   3  15   1        3.54        2.04      2.53 o 
   4  15   1        4.11        4.01      2.19 o 
   5  15   1        0.01        1.15      3.16 o 
   6  15   1        4.17        9.03      3.26 o 
  -6  16   1        1.79        3.39      2.64 o 
  -5  16   1        0.54        0.13      2.54 o 
  -4  16   1       29.48       28.22      4.32 o 
  -3  16   1        0.09       -1.65      1.65 o 
  -2  16   1       47.01       45.19      3.30 o 
  -1  16   1       20.71       25.09      3.78 o 
   0  16   1       39.19       53.20      3.52 o 
   1  16   1       43.83       40.04      3.90 o 
   2  16   1      190.81      164.99      7.13 o 
   3  16   1        2.46       -0.67      1.97 o 
   4  16   1       23.25       23.57      3.23 o 
   5  16   1       38.07       38.35      4.90 o 
   6  16   1      114.89      130.78      7.44 o 
  -5  17   1      311.20      323.44     11.28 o 
  -4  17   1       22.63       36.06      4.85 o 
  -3  17   1        0.23       -1.70      1.70 o 
  -2  17   1       81.85       73.05      4.07 o 
  -1  17   1        0.06       -1.68      1.68 o 
   0  17   1      295.33      298.92      7.25 o 
   1  17   1      327.60      336.74      7.72 o 
   2  17   1      104.53      125.31      5.25 o 
   3  17   1      108.67       90.33      4.52 o 
   4  17   1        7.28       14.24      2.61 o 
   5  17   1      190.22      181.84     16.35 o 
  -4  18   1      110.28      111.84      8.92 o 
  -3  18   1        0.58        1.87      2.24 o 
  -2  18   1       57.51       56.60      4.78 o 
  -1  18   1      377.23      357.28      8.33 o 
   0  18   1        4.69        0.33      2.55 o 
   1  18   1      219.60      204.87      6.37 o 
   2  18   1       14.47       12.28      2.61 o 
   3  18   1      119.32      113.90      6.39 o 
   4  18   1        4.28        7.20      2.88 o 
  -3  19   1        8.41        5.41      2.43 o 
  -2  19   1        9.36       13.92      2.73 o 
  -1  19   1        0.04        1.23      2.23 o 
   0  19   1       67.31       57.44      4.25 o 
   1  19   1      126.14      145.88      5.76 o 
   2  19   1       15.73        8.74      2.61 o 
   3  19   1        7.67        8.04      2.55 o 
   0  20   1       68.50       77.55      4.91 o 
  -8   0   2        1.89       -1.44      3.16 o 
  -6   0   2      252.80      257.85     10.46 o 
  -4   0   2        0.11        5.22      2.04 o 
  -2   0   2       13.79       29.23      2.42 o 
   0   0   2      121.85      207.35      5.35 o 
   2   0   2      166.69      147.56      5.10 o 
   4   0   2      704.84      741.60     11.16 o 
   6   0   2      772.23      776.66     20.15 o 
   8   0   2      442.26      452.72     16.86 o 
  10   0   2        1.75       -0.23      4.13 o 
  -9   1   2       32.18       31.63      4.24 o 
  -8   1   2      369.23      377.68     18.96 o 
  -7   1   2      205.29      192.18      7.03 o 
  -6   1   2     4531.43     4430.05     57.35 o 
  -5   1   2       10.40        1.68      1.36 o 
  -4   1   2      216.65      246.94      5.98 o 
  -3   1   2     1347.56     1431.70     18.41 o 
  -2   1   2     7190.05     7762.74    109.45 o 
  -1   1   2     8249.39     8402.33    154.45 o 
   0   1   2     1659.54     2015.07     17.17 o 
   1   1   2    10313.79    10370.53    199.20 o 
   2   1   2      466.23      417.69      6.84 o 
   3   1   2      889.85     1151.74     12.39 o 
   4   1   2     2533.46     2684.71     22.36 o 
   5   1   2      605.01      619.21     15.36 o 
   6   1   2     1510.48     1444.31     21.83 o 
   7   1   2      311.52      305.95      8.90 o 
   8   1   2      403.53      391.55     10.97 o 
   9   1   2      324.71      303.50     15.44 o 
  10   1   2       57.82       49.73      5.66 o 
  -9   2   2        8.88        1.92      2.64 o 
  -8   2   2        0.32       11.01      2.82 o 
  -7   2   2      206.98      213.65      7.32 o 
  -6   2   2      928.47      899.94     18.18 o 
  -5   2   2      954.83     1012.14     25.44 o 
  -4   2   2      406.90      410.56      8.07 o 
  -3   2   2      745.23      652.54     14.93 o 
  -2   2   2      509.86      527.46     10.27 o 
  -1   2   2      664.95      757.23      9.60 o 
   0   2   2      398.11      414.55      4.60 o 
   1   2   2        6.58        2.07      0.56 o 
   2   2   2      180.65      175.60      3.22 o 
   3   2   2      836.27      727.86      8.68 o 
   4   2   2      911.14     1420.39     24.93 o 
   5   2   2      201.54      211.70      3.81 o 
   6   2   2      128.57      133.60      5.51 o 
   7   2   2       67.12       71.79      6.56 o 
   8   2   2       98.38      116.78      6.28 o 
   9   2   2      181.92      167.13      7.75 o 
  10   2   2       58.29       67.82      8.98 o 
  -9   3   2        0.05       -2.50      3.43 o 
  -8   3   2       30.89       27.45      4.19 o 
  -7   3   2        3.00        7.54      2.61 o 
  -6   3   2      386.42      397.05     19.51 o 
  -5   3   2       25.75       12.25      2.09 o 
  -4   3   2      180.23      300.62      4.10 o 
  -3   3   2      127.82      151.76      5.09 o 
  -2   3   2       80.32       59.23      1.65 o 
  -1   3   2    17494.35    17445.85    195.14 o 
   0   3   2      245.45      177.54      2.01 o 
   1   3   2    33412.71    31575.44    210.08 o 
   2   3   2      765.91      576.87      6.16 o 
   3   3   2     2268.65     2119.16     20.79 o 
   4   3   2     1686.94     1786.83     15.91 o 
   5   3   2      493.94      496.79      6.41 o 
   6   3   2      618.01      568.90     16.31 o 
   7   3   2       34.09       36.62      3.70 o 
   8   3   2       45.20       44.96      4.49 o 
   9   3   2      341.15      350.32     16.21 o 
  10   3   2        7.35        3.55      4.65 o 
  -9   4   2        8.72       10.67      4.83 o 
  -8   4   2      276.75      246.63     12.76 o 
  -7   4   2      373.99      389.11     16.39 o 
  -6   4   2       24.63       46.83      5.52 o 
  -5   4   2     2332.23     2262.81     19.59 o 
  -4   4   2      499.46      509.22      9.33 o 
  -3   4   2        1.17        4.29      0.91 o 
  -2   4   2      181.49      169.63      2.96 o 
  -1   4   2     2108.36     1901.99     16.36 o 
   0   4   2      820.88      761.35      5.72 o 
   1   4   2      194.01      156.18      2.90 o 
   2   4   2      344.91      321.83      4.22 o 
   3   4   2     4252.02     4100.74     32.65 o 
   4   4   2      556.38      491.56      7.11 o 
   5   4   2       17.11       16.96      4.23 o 
   6   4   2      440.38      450.34     10.18 o 
   7   4   2      172.57      210.57      7.36 o 
   8   4   2      465.66      463.16     17.83 o 
   9   4   2      152.84      176.61     12.09 o 
  10   4   2        3.06       -3.13      4.06 o 
 -10   5   2       36.09       33.17      6.98 o 
  -9   5   2       41.99       39.35      7.10 o 
  -8   5   2      157.24      171.05     10.91 o 
  -7   5   2     1162.36     1088.50     28.43 o 
  -6   5   2     2845.16     2809.57     53.80 o 
  -5   5   2      688.73      786.82     10.13 o 
  -4   5   2       80.18       75.78      1.62 o 
  -3   5   2      240.07      247.11      3.07 o 
  -2   5   2       91.74      128.95      2.50 o 
  -1   5   2     2134.52     2305.77     18.92 o 
   0   5   2        0.60        0.62      0.38 o 
   1   5   2      206.75      234.59      3.24 o 
   2   5   2      292.78      224.05      3.14 o 
   3   5   2      261.26      368.21      5.78 o 
   4   5   2     1734.41     1741.59     14.17 o 
   5   5   2       54.31       52.86      2.65 o 
   6   5   2      960.69      845.60     11.86 o 
   7   5   2      398.86      346.72     14.60 o 
   8   5   2      109.45       87.32      8.66 o 
   9   5   2       50.07       58.05      8.39 o 
  10   5   2      117.34      134.00     12.26 o 
 -10   6   2       99.63      116.47     11.02 o 
  -8   6   2       36.97       43.45      6.96 o 
  -7   6   2      115.77      102.11      8.31 o 
  -6   6   2      737.56      701.97     20.76 o 
  -5   6   2       43.59       36.83      2.28 o 
  -4   6   2     1473.23     1615.89     11.75 o 
  -3   6   2       16.79        6.50      0.84 o 
  -2   6   2      104.04       66.44      2.39 o 
  -1   6   2     1342.34     1256.41     11.60 o 
   0   6   2       56.94       22.29      1.27 o 
   1   6   2       98.16       88.69      1.66 o 
   2   6   2     1646.58     1557.33     11.61 o 
   3   6   2      320.83      272.28      4.31 o 
   4   6   2      664.89      663.09      7.00 o 
   5   6   2       23.36       23.84      1.70 o 
   6   6   2        0.10        1.69      2.41 o 
   7   6   2       43.58       22.37      5.18 o 
   8   6   2      144.99      158.86     10.84 o 
   9   6   2       47.98       49.79      8.21 o 
  10   6   2       33.47       48.07      8.75 o 
  -8   7   2       56.30       50.62      7.47 o 
  -7   7   2       51.23       55.80      7.22 o 
  -6   7   2      106.77       80.75      7.44 o 
  -5   7   2     1277.97     1271.65     15.35 o 
  -4   7   2     1457.91     1475.84     13.85 o 
  -3   7   2      734.42      708.80      7.93 o 
  -2   7   2      724.79      910.92     11.01 o 
  -1   7   2       56.68       86.84      2.39 o 
   0   7   2     4313.79     4379.82     27.21 o 
   1   7   2      685.62      754.43      6.73 o 
   2   7   2     4882.24     4963.24     33.97 o 
   3   7   2      565.23      547.34      6.03 o 
   4   7   2       66.98       72.75      2.84 o 
   5   7   2      183.72      183.81      5.71 o 
   6   7   2       61.55       57.59      6.65 o 
   7   7   2      397.43      320.68     14.51 o 
   8   7   2      240.41      220.99     12.91 o 
   9   7   2       20.98       31.20      6.91 o 
  -9   8   2        3.05        3.04      3.99 o 
  -7   8   2       48.16       47.79      7.16 o 
  -6   8   2      122.99      101.48      8.07 o 
  -5   8   2     1001.77     1013.02     16.71 o 
  -4   8   2       11.23       27.69      2.13 o 
  -3   8   2       15.50        7.98      1.18 o 
  -2   8   2       22.97       11.07      1.26 o 
  -1   8   2       24.98       51.53      2.82 o 
   0   8   2        6.54       22.16      1.02 o 
   1   8   2        3.54       23.76      2.09 o 
   2   8   2      103.92       93.36      1.92 o 
   3   8   2      286.17      273.39      7.95 o 
   4   8   2      198.00      270.76      6.01 o 
   5   8   2      543.45      496.39      9.07 o 
   6   8   2       69.37       47.93      4.05 o 
   7   8   2      174.84      152.86     10.31 o 
   8   8   2       19.83       24.87      6.09 o 
   9   8   2      492.61      487.85     20.72 o 
  -9   9   2       70.03       63.19      8.75 o 
  -8   9   2       60.80       55.80      7.67 o 
  -5   9   2     1413.03     1380.78     21.10 o 
  -4   9   2       24.70       39.13      2.02 o 
  -3   9   2        0.07        1.24      1.13 o 
  -2   9   2      169.36      232.26      4.32 o 
  -1   9   2      327.00      311.80      4.56 o 
   0   9   2     1445.01     1539.65     12.09 o 
   1   9   2     2560.52     2504.29     18.15 o 
   2   9   2      400.05      406.19      5.66 o 
   3   9   2     3807.05     3926.40     33.06 o 
   4   9   2      235.92      254.76      6.10 o 
   5   9   2        6.20        6.04      1.83 o 
   6   9   2       28.86       29.45      2.89 o 
   7   9   2      228.48      196.43     11.82 o 
   8   9   2       84.59       69.71      8.77 o 
   9   9   2      161.63      152.03     12.27 o 
  -9  10   2        0.02        2.47      4.26 o 
  -8  10   2        2.70        4.70      4.03 o 
  -7  10   2       68.61       75.79      8.31 o 
  -6  10   2       52.29       61.50      7.09 o 
  -5  10   2       19.53       29.34      3.19 o 
  -4  10   2      326.78      325.88      5.16 o 
  -3  10   2       30.06       36.35      2.53 o 
  -2  10   2       76.06       70.47      4.02 o 
  -1  10   2      145.10      156.69      3.30 o 
   0  10   2        3.42        3.62      0.86 o 
   1  10   2      168.34      153.87      3.37 o 
   2  10   2        1.85        1.99      1.06 o 
   3  10   2      171.39      156.51      4.11 o 
   4  10   2       71.17      143.90      4.78 o 
   5  10   2      134.51      119.28      4.68 o 
   6  10   2       62.98       65.16      3.89 o 
   7  10   2      182.25      178.92     11.66 o 
   8  10   2       80.02       98.17     10.22 o 
   9  10   2      103.69      107.57     11.60 o 
  -8  11   2       65.33       68.03      8.85 o 
  -7  11   2      555.16      528.87     19.90 o 
  -6  11   2      224.00      242.20      8.17 o 
  -5  11   2     1246.96     1246.24     16.76 o 
  -4  11   2     1711.95     1740.78     15.72 o 
  -3  11   2      481.44      432.84      9.42 o 
  -2  11   2       18.16       26.70      2.20 o 
  -1  11   2      206.20      204.94      3.95 o 
   0  11   2     1515.20     1512.56     14.57 o 
   1  11   2        1.27        0.17      1.04 o 
   2  11   2     2791.28     2899.33     24.03 o 
   3  11   2      330.95      339.35      5.78 o 
   4  11   2       40.72       57.02      2.98 o 
   5  11   2      167.48      153.98      5.48 o 
   6  11   2        0.49       -1.61      1.61 o 
   7  11   2      255.17      224.25     13.17 o 
   8  11   2       85.35       77.48      9.88 o 
  -8  12   2        8.99       31.87      6.79 o 
  -7  12   2        3.85       -1.61      3.78 o 
  -6  12   2      182.36      173.79      5.90 o 
  -5  12   2      153.46      159.35      8.26 o 
  -4  12   2      371.85      349.45      6.67 o 
  -3  12   2       25.08       29.14      2.11 o 
  -2  12   2       29.90       26.54      2.14 o 
  -1  12   2      672.86      606.39      7.63 o 
   0  12   2        9.22       10.13      1.52 o 
   1  12   2      129.44      121.54      4.02 o 
   2  12   2       36.02       32.03      2.14 o 
   3  12   2       16.91       10.28      1.73 o 
   4  12   2      125.35      131.29      3.87 o 
   5  12   2      332.01      356.05      8.38 o 
   6  12   2       11.05       10.73      2.64 o 
   7  12   2        0.35        2.96      4.21 o 
   8  12   2       39.45       37.70      7.61 o 
  -8  13   2        0.43        1.89      4.54 o 
  -7  13   2       16.70       13.74      5.19 o 
  -6  13   2        9.34        3.77      2.23 o 
  -5  13   2       69.01       86.19      4.54 o 
  -4  13   2      148.70      160.25      6.58 o 
  -3  13   2        1.73       -0.42      1.31 o 
  -2  13   2      410.39      405.57      7.01 o 
  -1  13   2        4.53        2.32      1.70 o 
   0  13   2     1644.67     1731.59     22.09 o 
   1  13   2      324.38      298.18      6.43 o 
   2  13   2     1919.44     1916.60     20.59 o 
   3  13   2      188.32      183.54      4.57 o 
   4  13   2      101.83      104.79      4.06 o 
   5  13   2       32.64       37.32      3.88 o 
   6  13   2        2.25        2.05      2.24 o 
   7  13   2      117.09      140.77     11.24 o 
  -7  14   2       85.44       92.23      9.86 o 
  -6  14   2      180.88      180.07      8.88 o 
  -5  14   2       75.02       87.94      4.79 o 
  -4  14   2      102.54      101.40      4.80 o 
  -3  14   2       28.92       39.54      2.85 o 
  -2  14   2       55.41       48.66      3.08 o 
  -1  14   2        0.75       -1.59      1.59 o 
   0  14   2       32.59       27.41      2.57 o 
   1  14   2      351.49      288.60      6.55 o 
   2  14   2       92.37       82.58      3.86 o 
   3  14   2      212.67      185.52      6.03 o 
   4  14   2        6.57       19.71      2.90 o 
   5  14   2      252.00      223.30      7.07 o 
   6  14   2        3.15        2.55      2.55 o 
   7  14   2      428.96      417.00     19.33 o 
  -7  15   2      485.96      535.28     21.64 o 
  -6  15   2       58.37       53.91      7.00 o 
  -5  15   2      561.64      568.25     11.50 o 
  -4  15   2        3.11        1.79      2.73 o 
  -3  15   2       97.05      106.08      4.21 o 
  -2  15   2        0.20        3.24      1.74 o 
  -1  15   2       88.67       84.46      4.51 o 
   0  15   2      196.56      193.19      5.55 o 
   1  15   2      616.35      622.06     10.31 o 
   2  15   2        3.13        3.29      1.80 o 
   3  15   2      953.18      950.36     15.18 o 
   4  15   2       37.43       34.76      3.59 o 
   5  15   2       81.61       94.31     14.38 o 
   6  15   2        5.72        8.38      2.89 o 
  -6  16   2      101.77      105.46      9.20 o 
  -5  16   2       21.85       20.71      7.52 o 
  -4  16   2      132.32      124.67     12.05 o 
  -3  16   2      169.44      159.20      5.23 o 
  -2  16   2       40.71       33.98      3.00 o 
  -1  16   2      171.65      152.36      5.16 o 
   0  16   2       66.88       60.30      5.70 o 
   1  16   2       83.95       70.19      4.55 o 
   2  16   2       17.83       18.98      6.08 o 
   3  16   2        0.35        1.17      2.80 o 
   4  16   2       14.37       13.83      2.86 o 
   5  16   2       64.45       45.48      5.26 o 
   6  16   2       91.54       97.18      9.84 o 
  -5  17   2      126.75      125.20      7.40 o 
  -4  17   2       75.80       68.43      6.01 o 
  -3  17   2      125.71      131.06      5.11 o 
  -2  17   2        2.35        0.65      1.80 o 
  -1  17   2       38.65       41.33      3.38 o 
   0  17   2      356.39      409.61      8.61 o 
   1  17   2       92.75      113.47      5.50 o 
   2  17   2      166.31      156.30      6.24 o 
   3  17   2       23.32       27.18      3.62 o 
   4  17   2       56.82       61.28      4.69 o 
   5  17   2        0.12        1.52      3.21 o 
  -4  18   2       62.50       67.85      6.28 o 
  -3  18   2       21.24       22.74      2.99 o 
  -2  18   2        6.34        6.85      2.29 o 
  -1  18   2      108.67      100.37      5.38 o 
   0  18   2        0.01       -1.09      1.88 o 
   1  18   2        1.33       -0.53      2.02 o 
   2  18   2        0.05        1.92      2.41 o 
   3  18   2       16.67       26.42      3.71 o 
   4  18   2        1.71        2.90      2.59 o 
  -3  19   2       11.41        8.35      2.46 o 
  -2  19   2        0.77       -2.08      2.08 o 
  -1  19   2        1.57        4.08      2.44 o 
   0  19   2      221.98      243.56      7.17 o 
   1  19   2        0.22        1.69      2.22 o 
   2  19   2      578.65      616.56     18.56 o 
   3  19   2       12.99        7.20      2.67 o 
  -9   0   3      183.67      239.43     12.24 o 
  -3   0   3      664.90      603.04     13.48 o 
  -1   0   3       13.21       13.37      1.81 o 
   1   0   3    13521.44    13031.30    171.31 o 
   3   0   3     4859.88     4870.51     77.73 o 
   5   0   3     2659.34     2838.28     34.43 o 
   7   0   3      160.39      187.13     10.16 o 
   9   0   3        3.36        1.77      3.65 o 
 -10   1   3        5.54        1.95      4.21 o 
  -9   1   3        1.06       -0.08      3.06 o 
  -8   1   3      142.42      158.28      9.34 o 
  -6   1   3        0.91        4.00      2.93 o 
  -5   1   3     1060.42     1183.81     24.46 o 
  -4   1   3     5508.03     5918.87     66.20 o 
  -3   1   3      749.96      868.30     12.78 o 
  -2   1   3      797.33      754.98     10.49 o 
  -1   1   3     8675.69     8878.93     94.48 o 
   0   1   3     1105.51     1107.85     10.33 o 
   1   1   3    15466.85    15254.32     98.36 o 
   2   1   3      751.58      676.79      8.98 o 
   3   1   3     4861.07     5022.96     56.50 o 
   4   1   3      693.48      838.63     12.84 o 
   5   1   3     1086.91     1190.96     12.10 o 
   6   1   3      160.12      186.22      9.99 o 
   7   1   3      133.69      143.66      8.97 o 
   8   1   3      465.71      463.04     12.13 o 
   9   1   3      184.46      173.02      8.06 o 
  10   1   3       19.13       14.45      4.49 o 
 -10   2   3        0.84       -1.27      3.94 o 
  -9   2   3       18.66       21.76      5.39 o 
  -8   2   3        9.51       12.09      4.01 o 
  -7   2   3      644.61      626.50     17.54 o 
  -6   2   3      847.17      814.03     39.82 o 
  -5   2   3      943.92      869.48     19.35 o 
  -4   2   3    10669.18    11535.16    124.32 o 
  -3   2   3     1071.81     1097.81     14.90 o 
  -2   2   3     9175.52     9248.04     98.78 o 
  -1   2   3      110.96      107.28      2.25 o 
   0   2   3     3225.51     3333.54     22.27 o 
   1   2   3     1327.42     1206.12     11.05 o 
   2   2   3     3862.78     3732.54     29.49 o 
   3   2   3      146.02      176.08      3.81 o 
   4   2   3      232.79      318.48      6.80 o 
   5   2   3      192.16      183.66      9.27 o 
   6   2   3      231.47      247.40      7.51 o 
   7   2   3       89.33       91.37      5.15 o 
   8   2   3       27.74       26.12      3.78 o 
   9   2   3        7.12        8.32      3.12 o 
  10   2   3       33.29       49.89      8.32 o 
 -10   3   3       13.66       14.03      5.45 o 
  -9   3   3       32.39       29.83      6.43 o 
  -8   3   3      153.56      141.60      9.41 o 
  -7   3   3       67.33       65.54      5.85 o 
  -6   3   3      267.20      294.63     10.42 o 
  -5   3   3      123.17       64.55      4.68 o 
  -4   3   3      922.49     1127.16     12.42 o 
  -3   3   3      712.23      929.50     10.28 o 
  -2   3   3      575.41      542.37     12.28 o 
  -1   3   3      899.14     1045.01     10.51 o 
   0   3   3       56.37       62.59      1.32 o 
   1   3   3     2415.32     2235.94     18.31 o 
   2   3   3     3040.94     2989.52     24.20 o 
   3   3   3     1649.05     1636.20     17.16 o 
   4   3   3      183.95      137.36      3.61 o 
   5   3   3        0.80        2.31      0.97 o 
   6   3   3       40.41       38.40      4.23 o 
   7   3   3      270.51      208.42      7.51 o 
   8   3   3     1106.83     1080.85     20.07 o 
   9   3   3        6.39        2.86      2.84 o 
  10   3   3      159.43      158.83     12.18 o 
 -10   4   3      191.09      207.32     13.12 o 
  -9   4   3        0.78        0.63      3.58 o 
  -8   4   3        1.79       25.18      5.23 o 
  -6   4   3     1329.63     1400.38     28.14 o 
  -5   4   3     1202.06     1146.01     20.54 o 
  -4   4   3     1251.61     1308.69     14.15 o 
  -3   4   3      912.83      798.01      9.25 o 
  -2   4   3      109.43       85.83      1.63 o 
  -1   4   3       76.39       70.29      1.65 o 
   0   4   3     2192.16     2324.41     16.90 o 
   1   4   3        6.57        5.13      0.62 o 
   2   4   3      128.46      106.74      2.18 o 
   3   4   3     1258.35     1169.72     15.15 o 
   4   4   3      207.74      257.14      4.35 o 
   5   4   3      401.82      455.64      7.49 o 
   6   4   3       11.80        7.49      1.70 o 
   7   4   3       51.40       51.68      4.29 o 
   8   4   3       74.06       70.11      5.27 o 
   9   4   3       31.89       27.73      6.40 o 
  10   4   3       65.27       64.99      9.58 o 
 -10   5   3        6.64        9.46      5.11 o 
  -9   5   3      124.35      132.76     10.52 o 
  -8   5   3       17.46       14.30      4.65 o 
  -7   5   3       77.27       78.27      7.43 o 
  -5   5   3      146.69      114.16      3.47 o 
  -4   5   3      151.92      209.44      3.34 o 
  -3   5   3      144.26      146.75      2.32 o 
  -2   5   3     3320.29     3609.18     25.40 o 
  -1   5   3     2737.49     2955.14     21.13 o 
   0   5   3      402.11      497.77      4.69 o 
   1   5   3      454.01      328.16      8.62 o 
   2   5   3     3341.90     3265.27     23.79 o 
   3   5   3      969.60      879.75      9.40 o 
   4   5   3      164.45      333.08      6.21 o 
   5   5   3      170.92      176.31      4.47 o 
   6   5   3      202.22      219.85      5.58 o 
   7   5   3       23.50       34.36      3.76 o 
   8   5   3      177.77      188.65     11.90 o 
   9   5   3      166.21      200.58     13.08 o 
  10   5   3      194.33      227.02     14.79 o 
 -10   6   3       38.20       28.57      6.82 o 
  -9   6   3      123.47      125.65     10.03 o 
  -8   6   3       17.11       15.06      4.91 o 
  -7   6   3      412.42      378.88     15.08 o 
  -6   6   3      524.29      467.42     15.98 o 
  -5   6   3      937.62     1002.15     13.86 o 
  -4   6   3      104.88      139.79      5.23 o 
  -3   6   3     1022.88     1091.72      9.14 o 
  -2   6   3     1733.25     1689.89     14.61 o 
  -1   6   3      943.16     1057.49      8.86 o 
   0   6   3        7.26       16.92      0.86 o 
   1   6   3      142.39      128.72      2.87 o 
   2   6   3      606.11      619.16      6.32 o 
   3   6   3     1534.82     1612.12     14.34 o 
   4   6   3      119.17      136.77      3.47 o 
   5   6   3        0.17        0.33      1.04 o 
   6   6   3        0.40       -0.28      2.68 o 
   7   6   3        1.20        1.75      3.28 o 
   8   6   3        2.10       11.33      4.63 o 
   9   6   3        0.08        3.08      4.51 o 
  -9   7   3       27.00       30.62      6.60 o 
  -8   7   3       13.75       14.42      4.73 o 
  -7   7   3       27.47       28.81      5.61 o 
  -6   7   3       41.45       41.55      5.73 o 
  -5   7   3       34.18       38.63      2.48 o 
  -4   7   3      111.75      125.07      2.91 o 
  -3   7   3      112.49       95.00      2.71 o 
  -2   7   3      593.74      556.73      7.88 o 
  -1   7   3      104.03      124.01      2.23 o 
   0   7   3     2683.43     2897.22     18.81 o 
   1   7   3      836.93      833.02      7.41 o 
   2   7   3      111.78       82.16      1.77 o 
   3   7   3      481.93      477.00      5.73 o 
   4   7   3      309.95      337.72      5.52 o 
   5   7   3       68.99       83.46      3.02 o 
   6   7   3       82.23       59.81      6.84 o 
   7   7   3      549.47      468.64     17.95 o 
   8   7   3      572.51      561.52     20.98 o 
   9   7   3      145.44      149.01     11.72 o 
  -9   8   3        9.30       10.68      5.09 o 
  -8   8   3        1.79       20.12      5.38 o 
  -7   8   3       72.34       70.97      7.56 o 
  -6   8   3      278.97      285.85     12.79 o 
  -5   8   3     1369.98     1385.10     30.77 o 
  -4   8   3     1768.01     1829.18     16.86 o 
  -3   8   3     2698.83     2662.39     27.16 o 
  -2   8   3      396.72      443.24      6.08 o 
  -1   8   3     1368.67     1295.93     12.11 o 
   0   8   3     2455.52     2574.48     19.13 o 
   1   8   3       17.98        9.34      1.34 o 
   2   8   3     1018.02      988.89      8.09 o 
   3   8   3       89.29       81.73      3.02 o 
   4   8   3      496.18      623.68      9.91 o 
   5   8   3        9.20       10.28      1.66 o 
   6   8   3      108.03      103.54      7.25 o 
   7   8   3       40.28       34.28      6.07 o 
   8   8   3       79.89       73.01      8.79 o 
   9   8   3        7.32       -0.03      4.79 o 
  -9   9   3       37.47       42.56      7.87 o 
  -8   9   3        0.01        1.10      3.62 o 
  -7   9   3        8.33       18.18      4.90 o 
  -6   9   3      202.09      182.08     10.68 o 
  -5   9   3        0.07        1.90      3.84 o 
  -4   9   3       39.07       54.38      2.73 o 
  -3   9   3      188.86      163.17      4.42 o 
  -2   9   3       55.90       67.70      2.47 o 
  -1   9   3      123.67      131.33      3.23 o 
   0   9   3     1565.92     1570.81     12.72 o 
   1   9   3      218.13      232.35      3.52 o 
   2   9   3     3676.64     3589.37     25.23 o 
   3   9   3       21.91       14.52      1.59 o 
   4   9   3     1423.04     1437.76     17.82 o 
   5   9   3      114.90       96.12      3.51 o 
   6   9   3       43.54       52.45      3.53 o 
   7   9   3       55.01       49.10      7.27 o 
   8   9   3       48.64       43.52      7.63 o 
   9   9   3       24.46       10.89      5.74 o 
  -9  10   3        4.43        7.48      5.06 o 
  -8  10   3       40.33       50.76      7.71 o 
  -7  10   3      222.48      202.59     12.26 o 
  -6  10   3      494.89      491.56     17.80 o 
  -5  10   3       63.68       77.47      6.11 o 
  -4  10   3      961.42      992.43     12.17 o 
  -3  10   3      623.71      636.95      9.82 o 
  -2  10   3      247.11      193.27      4.18 o 
  -1  10   3      132.78      129.94      3.58 o 
   0  10   3      919.59     1116.41     11.09 o 
   1  10   3       20.12       26.23      2.13 o 
   2  10   3     1615.63     1600.90     15.30 o 
   3  10   3     1305.44     1301.11     13.04 o 
   4  10   3     2294.44     2238.30     21.58 o 
   5  10   3        5.94        2.95      1.94 o 
   6  10   3       97.30       86.80      4.42 o 
   7  10   3       42.52       30.77      6.39 o 
   8  10   3      117.70      138.14     11.14 o 
  -8  11   3       79.32       61.22      8.69 o 
  -7  11   3        8.45        9.11      4.56 o 
  -6  11   3        0.67        1.93      3.30 o 
  -5  11   3      142.44      154.84      5.29 o 
  -4  11   3       21.24       26.71      2.28 o 
  -3  11   3        0.12       -1.29      1.29 o 
  -2  11   3        6.46        2.35      1.25 o 
  -1  11   3      179.05      160.98      3.53 o 
   0  11   3      741.75      761.11      7.94 o 
   1  11   3     2215.53     2224.46     21.98 o 
   2  11   3     1069.06     1006.47     10.93 o 
   3  11   3      542.40      583.19      8.67 o 
   4  11   3      284.57      257.33      5.25 o 
   5  11   3        7.25       14.21      2.50 o 
   6  11   3        7.92        5.90      2.19 o 
   7  11   3      339.27      307.10     15.61 o 
   8  11   3        6.88        0.89      4.34 o 
  -8  12   3       23.26       23.89      6.31 o 
  -7  12   3       66.05       62.07      8.13 o 
  -6  12   3       13.36       14.45      4.69 o 
  -5  12   3     1291.34     1241.66     18.15 o 
  -4  12   3       21.60       30.22      3.53 o 
  -3  12   3     1556.51     1517.60     16.72 o 
  -2  12   3      120.26       99.87      3.53 o 
  -1  12   3       13.37       16.31      1.99 o 
   0  12   3        7.90        7.25      1.62 o 
   1  12   3      355.12      328.64      6.54 o 
   2  12   3       80.82       81.00      3.49 o 
   3  12   3      921.74      954.85     14.66 o 
   4  12   3       88.62      105.60      7.29 o 
   5  12   3       32.07       28.25      3.15 o 
   6  12   3       34.56       36.85      4.79 o 
   7  12   3        7.17       -0.20      4.15 o 
   8  12   3        2.57       -3.62      4.81 o 
  -8  13   3      154.97      141.37     11.58 o 
  -7  13   3       30.04       21.35      5.77 o 
  -6  13   3      278.83      249.09     13.52 o 
  -5  13   3      182.68      194.82      6.31 o 
  -4  13   3       71.37       73.96      4.49 o 
  -3  13   3      188.59      184.21      4.95 o 
  -2  13   3       39.74       40.39      2.64 o 
  -1  13   3       53.86       42.05      3.22 o 
   0  13   3      183.36      187.21      5.14 o 
   1  13   3        2.09        0.23      1.38 o 
   2  13   3      200.51      219.67      5.67 o 
   3  13   3      466.70      472.03      8.55 o 
   4  13   3       36.68       49.78      3.13 o 
   5  13   3        0.44        0.83      1.95 o 
   6  13   3       18.19       18.61      3.01 o 
   7  13   3       40.09       31.36      7.06 o 
  -7  14   3        0.70       -3.67      3.67 o 
  -6  14   3      253.82      228.04      7.44 o 
  -5  14   3      650.21      635.64     11.96 o 
  -4  14   3      298.12      287.08      7.64 o 
  -3  14   3       23.86       20.32      2.12 o 
  -2  14   3      235.27      222.30      7.99 o 
  -1  14   3       16.98       14.04      2.44 o 
   0  14   3      112.51      127.86      4.86 o 
   1  14   3      185.53      179.04      5.25 o 
   2  14   3      359.29      377.46      8.76 o 
   3  14   3       57.99       54.96      3.86 o 
   4  14   3      285.13      332.29      8.46 o 
   5  14   3        4.03        2.92      2.17 o 
   6  14   3       67.47       73.82      6.21 o 
   7  14   3        2.40        4.66      4.99 o 
  -6  15   3        0.13        1.17      2.44 o 
  -5  15   3       78.30       77.74      5.60 o 
  -4  15   3       22.61       30.76      4.22 o 
  -3  15   3       96.75      101.09      4.27 o 
  -2  15   3       29.95       33.56      3.24 o 
  -1  15   3      480.57      473.91     11.37 o 
   0  15   3      590.75      655.02     10.66 o 
   1  15   3      597.73      532.00      9.56 o 
   2  15   3     1044.20     1064.53     16.31 o 
   3  15   3        1.42        1.71      2.02 o 
   4  15   3      383.47      410.75      9.51 o 
   5  15   3       34.87       38.23      8.35 o 
   6  15   3       13.12       17.27      3.28 o 
  -6  16   3      166.96      165.03      6.71 o 
  -5  16   3      240.62      247.71      9.58 o 
  -4  16   3      133.70      122.84      9.78 o 
  -3  16   3      220.37      220.12      6.12 o 
  -2  16   3        9.48       -1.11      1.74 o 
  -1  16   3       46.23       45.78      3.85 o 
   0  16   3      173.36      174.34     10.66 o 
   1  16   3       11.93        9.44      2.60 o 
   2  16   3      401.90      421.57      9.83 o 
   3  16   3       10.87        7.71      3.62 o 
   4  16   3      194.19      210.91     11.21 o 
   5  16   3       29.04       34.04      4.92 o 
   6  16   3        0.04       -2.92      3.00 o 
  -5  17   3        8.06       18.03      4.09 o 
  -4  17   3       91.66      102.86      6.90 o 
  -3  17   3        0.00       -1.89      1.89 o 
  -2  17   3       89.30       99.55      4.60 o 
  -1  17   3       40.23       41.02      4.50 o 
   0  17   3        8.80        8.14      3.87 o 
   1  17   3        1.87        0.94      2.17 o 
   2  17   3       13.19       17.47      2.98 o 
   3  17   3      107.73      107.46      6.60 o 
   4  17   3       20.03       35.41      3.97 o 
   5  17   3        0.10       -2.09      3.09 o 
  -4  18   3       85.60       85.05      6.86 o 
  -3  18   3       32.06       26.23      3.20 o 
  -2  18   3        8.36        9.72      2.43 o 
  -1  18   3        3.58        6.10      2.35 o 
   0  18   3        1.89       -0.40      2.89 o 
   1  18   3      460.03      478.23     11.17 o 
   2  18   3        3.36        3.98      2.78 o 
   3  18   3        5.78        5.47      2.85 o 
   4  18   3        3.19       21.67      3.70 o 
  -3  19   3        3.57        0.18      2.36 o 
  -2  19   3        0.80       -0.20      2.19 o 
  -1  19   3      140.62      151.17      5.85 o 
   0  19   3       23.84       25.27      3.25 o 
   1  19   3      247.82      262.61      8.57 o 
   2  19   3       14.51        6.89      3.05 o 
 -10   0   4       82.91       85.95      8.93 o 
  -8   0   4      721.79      718.08     21.11 o 
  -6   0   4       23.20       16.52      3.75 o 
  -4   0   4     1282.57     1250.79     25.00 o 
  -2   0   4    36819.58    38710.45    578.03 o 
   0   0   4     7674.71     7495.01     68.57 o 
   2   0   4     2916.04     3286.78     37.62 o 
   4   0   4      487.56      370.97     11.65 o 
   6   0   4       52.00       42.08      5.39 o 
   8   0   4       80.12      106.63      8.80 o 
  10   0   4      562.41      539.64     21.70 o 
 -10   1   4      154.04      157.67     10.97 o 
  -9   1   4      102.71       97.18      7.30 o 
  -8   1   4       41.27       63.69      6.26 o 
  -7   1   4        0.00       -1.33      1.76 o 
  -6   1   4      364.41      378.23     10.20 o 
  -5   1   4       20.13       18.67      2.43 o 
  -4   1   4     1232.70     1220.31     17.36 o 
  -3   1   4        6.64        4.20      1.67 o 
  -2   1   4       98.56       96.80      5.12 o 
  -1   1   4       31.78       31.22      1.53 o 
   0   1   4      742.29      787.65      6.41 o 
   1   1   4      291.19      341.46      3.56 o 
   2   1   4     1243.00     1241.96     13.70 o 
   3   1   4       38.49       53.50      3.43 o 
   4   1   4       20.92       31.07      5.15 o 
   5   1   4       73.29       74.29      4.11 o 
   6   1   4       26.15       42.28      2.84 o 
   7   1   4      377.09      393.50     10.60 o 
   8   1   4       51.25       52.56      4.89 o 
   9   1   4        1.12        2.72      3.79 o 
  10   1   4      130.57      136.86      7.98 o 
 -10   2   4        1.85        2.52      4.23 o 
  -9   2   4        3.30        0.26      3.60 o 
  -8   2   4       64.42       68.54      4.96 o 
  -7   2   4      829.20      740.98     14.42 o 
  -6   2   4      622.68      576.19     34.53 o 
  -5   2   4     2248.76     2383.59     30.69 o 
  -4   2   4      694.43      682.54     11.37 o 
  -3   2   4     1954.90     2022.81     19.76 o 
  -2   2   4     3862.66     3903.40     35.36 o 
  -1   2   4     6609.13     6942.95     52.50 o 
   0   2   4       53.90       72.57      2.99 o 
   1   2   4      358.71      298.33      7.69 o 
   2   2   4        0.12        4.51      0.85 o 
   3   2   4     9425.83     8924.19     68.12 o 
   4   2   4      297.79      340.44     10.80 o 
   5   2   4     1076.34     1141.94     14.19 o 
   6   2   4       68.09       68.38      3.42 o 
   7   2   4      111.23       85.61      5.19 o 
   8   2   4      121.40      110.29      6.35 o 
   9   2   4        7.00        8.23      3.19 o 
  10   2   4       39.41       36.23      7.43 o 
 -10   3   4        7.15        4.09      4.45 o 
  -9   3   4      243.02      256.10     13.61 o 
  -8   3   4        0.83        4.12      3.75 o 
  -7   3   4       29.78       26.00      3.28 o 
  -6   3   4      744.57      709.21     24.96 o 
  -5   3   4     1582.42     1646.94     22.78 o 
  -4   3   4       34.29       36.84      1.91 o 
  -3   3   4     1114.64     1149.06     12.43 o 
  -2   3   4      729.30      676.74      6.82 o 
  -1   3   4      866.50      862.59      8.22 o 
   0   3   4      505.75      530.31      6.06 o 
   1   3   4     1117.22     1162.38     12.21 o 
   2   3   4      116.62       82.42      2.31 o 
   3   3   4      421.79      411.36     10.51 o 
   4   3   4      240.71      282.74      5.79 o 
   5   3   4       30.21       33.37      2.33 o 
   6   3   4      202.41      184.20      6.32 o 
   7   3   4      315.73      331.69      9.60 o 
   8   3   4       17.85       18.45      3.47 o 
   9   3   4       81.59       79.24      6.19 o 
  10   3   4       10.37        9.12      5.49 o 
 -10   4   4       30.10       25.56      6.34 o 
  -9   4   4        6.26        4.52      4.03 o 
  -8   4   4      178.58      180.44     10.89 o 
  -7   4   4      258.47      228.19     11.45 o 
  -6   4   4       12.20       16.61      2.64 o 
  -5   4   4     1504.73     1537.81     29.60 o 
  -4   4   4      585.24      564.58      7.70 o 
  -3   4   4     2023.25     1886.16     16.05 o 
  -2   4   4     3376.60     3734.46     26.25 o 
  -1   4   4      689.86      587.34      5.59 o 
   0   4   4     9681.75    10095.21     63.41 o 
   1   4   4     1205.05     1320.18     11.19 o 
   2   4   4       84.15      170.34      3.05 o 
   3   4   4      746.86      804.18      8.89 o 
   4   4   4      618.11      494.05      7.92 o 
   5   4   4     1568.97     1565.56     18.05 o 
   6   4   4       19.17       21.73      6.57 o 
   7   4   4      121.77      128.95      6.15 o 
   8   4   4       81.32       72.68      5.46 o 
   9   4   4        2.59        7.94      4.90 o 
  10   4   4      308.10      323.48     17.34 o 
 -10   5   4      282.85      307.85     16.07 o 
  -9   5   4        0.38       -1.59      3.43 o 
  -8   5   4        0.34        3.38      3.74 o 
  -7   5   4       63.08       61.37      6.89 o 
  -6   5   4      291.31      313.39     12.80 o 
  -5   5   4     2320.95     2209.67     46.90 o 
  -4   5   4     3333.20     3414.61     32.45 o 
  -3   5   4      199.51      174.85      2.66 o 
  -2   5   4      288.91      305.67      4.17 o 
  -1   5   4      551.98      441.20      4.71 o 
   0   5   4      352.05      340.43      4.62 o 
   1   5   4     1561.83     1496.93     11.44 o 
   2   5   4       46.77       34.04      1.43 o 
   3   5   4      131.34      101.60      2.79 o 
   4   5   4       42.86      127.84      4.99 o 
   5   5   4      171.77      159.98      4.65 o 
   6   5   4       10.85        7.05      2.27 o 
   7   5   4       54.09       51.86      4.43 o 
   8   5   4      261.73      254.00     13.63 o 
   9   5   4      272.01      296.42     15.99 o 
 -10   6   4        2.00        0.12      4.57 o 
  -9   6   4       60.66       44.70      7.30 o 
  -8   6   4        0.23        6.91      4.17 o 
  -7   6   4      204.39      212.41     11.36 o 
  -6   6   4      158.02      148.18      9.01 o 
  -5   6   4      173.90      171.80      4.57 o 
  -4   6   4      223.19      214.69      5.02 o 
  -3   6   4      574.16      529.01      5.45 o 
  -2   6   4      191.28      277.38      3.96 o 
  -1   6   4      807.18      995.74      8.72 o 
   0   6   4     3825.36     4429.57     29.43 o 
   1   6   4     1976.41     2088.79     15.30 o 
   2   6   4     6949.52     7143.03     43.67 o 
   3   6   4      474.89      418.50      5.39 o 
   4   6   4     4791.19     4743.85     45.13 o 
   5   6   4       99.56       91.15      3.11 o 
   6   6   4      690.98      653.33     15.16 o 
   7   6   4       37.34       41.27      6.56 o 
   8   6   4        0.13       25.96      5.89 o 
   9   6   4       26.59       26.69      6.46 o 
  -9   7   4       15.71       15.79      5.52 o 
  -8   7   4        8.54       15.22      4.80 o 
  -7   7   4        3.14       -0.11      3.43 o 
  -6   7   4      526.65      493.62     17.12 o 
  -5   7   4      262.16      304.72      6.21 o 
  -4   7   4      543.87      578.28     10.88 o 
  -3   7   4      545.78      523.29      6.57 o 
  -2   7   4      514.01      463.36      5.59 o 
  -1   7   4       55.17       56.26      1.68 o 
   0   7   4      269.35      336.61      3.69 o 
   1   7   4      232.48      273.78      4.54 o 
   2   7   4        4.65        3.73      0.85 o 
   3   7   4      425.97      384.39      5.21 o 
   4   7   4        2.24       29.77      1.74 o 
   5   7   4        0.37       -0.62      1.77 o 
   6   7   4      158.86      130.36      6.02 o 
   7   7   4       35.25       40.52      6.64 o 
   8   7   4      173.36      138.95     10.82 o 
   9   7   4      174.95      179.24     13.04 o 
  -9   8   4       50.94       57.70      8.55 o 
  -8   8   4      108.66      112.50      9.43 o 
  -7   8   4       62.31       47.85      6.78 o 
  -6   8   4      648.25      606.62     19.48 o 
  -5   8   4     2032.98     2027.99     37.25 o 
  -4   8   4     2823.80     2821.47     35.59 o 
  -3   8   4      674.18      631.15      7.74 o 
  -2   8   4     2715.28     2574.63     22.37 o 
  -1   8   4      204.90      220.88      3.39 o 
   0   8   4     6780.59     7145.59     43.67 o 
   1   8   4      206.53      209.86      3.35 o 
   2   8   4      533.63      492.62      5.66 o 
   3   8   4     1406.85     1437.71     12.13 o 
   4   8   4       80.12       66.95      2.88 o 
   5   8   4      218.40      210.41      7.26 o 
   6   8   4        8.61        2.60      2.32 o 
   7   8   4       16.78       17.10      5.09 o 
   8   8   4       81.60      106.84     10.21 o 
   9   8   4       41.40       44.40      8.06 o 
  -9   9   4      114.01      109.68     10.68 o 
  -8   9   4        2.31        1.86      3.82 o 
  -7   9   4       59.24       57.09      7.38 o 
  -6   9   4        0.33        1.78      3.06 o 
  -5   9   4      596.62      630.91     12.65 o 
  -4   9   4      258.65      326.06      8.36 o 
  -3   9   4      754.02      770.00     10.81 o 
  -2   9   4        7.22        4.79      1.17 o 
  -1   9   4      635.84      634.80      8.03 o 
   0   9   4      217.86      249.01      3.34 o 
   1   9   4      291.48      299.81      7.01 o 
   2   9   4      235.73      237.62      5.26 o 
   3   9   4      522.92      542.44     10.02 o 
   4   9   4        2.46       90.80      4.90 o 
   5   9   4        3.57        5.17      2.11 o 
   6   9   4        1.63        1.16      2.26 o 
   7   9   4      140.27      170.07     11.60 o 
   8   9   4       24.54       25.55      6.30 o 
   9   9   4      135.99      107.91     11.48 o 
  -9  10   4       21.55       14.48      5.75 o 
  -8  10   4       12.12       15.01      5.22 o 
  -7  10   4      181.25      168.30     11.13 o 
  -6  10   4       17.81       29.66      5.69 o 
  -5  10   4      307.29      346.03      9.20 o 
  -4  10   4      122.87      245.93     15.92 o 
  -3  10   4     1876.04     1837.44     20.70 o 
  -2  10   4       32.98       28.47      1.99 o 
  -1  10   4        1.11       -0.01      0.85 o 
   0  10   4       58.09       74.53      2.52 o 
   1  10   4      892.91      837.15      8.20 o 
   2  10   4      558.66      604.17      7.73 o 
   3  10   4      856.26      814.19      9.64 o 
   4  10   4      298.75      330.15      5.87 o 
   5  10   4       77.23       57.03      4.81 o 
   6  10   4       10.23        6.12      3.74 o 
   7  10   4        9.67        8.72      4.97 o 
   8  10   4        5.33       13.87      5.77 o 
  -8  11   4       62.79       54.30      8.20 o 
  -7  11   4       85.81       79.68      8.94 o 
  -6  11   4        8.22       16.45      4.57 o 
  -5  11   4       31.41       38.28      3.17 o 
  -4  11   4        1.19       13.10      2.64 o 
  -3  11   4       92.82       91.20      3.87 o 
  -2  11   4       34.60       32.43      2.22 o 
  -1  11   4      475.28      435.61      6.80 o 
   0  11   4       22.02       21.45      1.74 o 
   1  11   4       28.84       34.03      2.46 o 
   2  11   4        2.26        5.29      1.36 o 
   3  11   4      419.15      390.72      6.70 o 
   4  11   4       61.05      103.06      3.54 o 
   5  11   4       14.12        7.15      2.83 o 
   6  11   4      149.74      143.33      6.87 o 
   7  11   4        0.05       -0.80      4.10 o 
   8  11   4      215.91      220.65     14.17 o 
  -8  12   4        6.18        2.70      4.17 o 
  -7  12   4        0.23       -1.58      3.42 o 
  -6  12   4      147.93      150.84     10.36 o 
  -5  12   4        2.76        2.70      2.04 o 
  -4  12   4      726.22      700.69     14.29 o 
  -3  12   4      177.25      170.08      4.91 o 
  -2  12   4       89.61       89.56      3.28 o 
  -1  12   4      184.10      185.36      4.51 o 
   0  12   4       42.25       48.38      4.88 o 
   1  12   4      564.29      537.22     10.13 o 
   2  12   4     3461.77     3352.00     31.55 o 
   3  12   4       42.66       52.84      2.83 o 
   4  12   4     1441.54     1396.40     16.04 o 
   5  12   4       31.43       30.52      2.96 o 
   6  12   4       69.27       76.05      5.49 o 
   7  12   4        5.55        1.76      4.52 o 
   8  12   4        4.97       23.56      6.71 o 
  -7  13   4      106.92      132.23     10.70 o 
  -6  13   4        0.12        7.81      4.21 o 
  -5  13   4       80.59       72.99      4.88 o 
  -4  13   4      145.70      168.43      5.82 o 
  -3  13   4       15.26        8.34      1.83 o 
  -2  13   4      145.52      158.79      4.39 o 
  -1  13   4      684.00      628.87     10.85 o 
   0  13   4       67.77       57.95      3.89 o 
   1  13   4      111.17      104.91      4.21 o 
   2  13   4        4.05        4.32      1.73 o 
   3  13   4      147.16      148.46      5.47 o 
   4  13   4       32.22       39.72      2.97 o 
   5  13   4       45.44       51.87      3.40 o 
   6  13   4        7.70        8.53      2.69 o 
   7  13   4        0.05       -0.95      2.97 o 
  -7  14   4        3.93       -3.98      3.98 o 
  -6  14   4      142.16      134.76     10.39 o 
  -5  14   4      165.31      174.21      7.87 o 
  -4  14   4      285.21      297.31      7.81 o 
  -3  14   4      821.33      804.47     12.53 o 
  -2  14   4       22.77       22.40      2.77 o 
  -1  14   4        1.09        0.54      1.80 o 
   0  14   4       53.36       59.15      3.43 o 
   1  14   4      422.72      417.24      8.16 o 
   2  14   4      425.92      443.25      9.57 o 
   3  14   4      173.52      181.40      6.17 o 
   4  14   4      394.80      376.23     11.56 o 
   5  14   4      106.26      114.64      5.51 o 
   6  14   4       94.80      119.77      5.88 o 
   7  14   4        0.69       -0.41      3.07 o 
  -6  15   4       42.85       42.91      7.57 o 
  -5  15   4      265.11      274.58      8.03 o 
  -4  15   4      168.80      181.68      6.41 o 
  -3  15   4      428.37      385.62      8.75 o 
  -2  15   4        9.11        3.70      2.08 o 
  -1  15   4        5.99        4.96      2.21 o 
   0  15   4      117.27      107.72      4.92 o 
   1  15   4      307.12      277.49      7.64 o 
   2  15   4       10.61        5.10      2.56 o 
   3  15   4        3.77        4.38      2.15 o 
   4  15   4       34.48       73.07      6.07 o 
   5  15   4       33.33       35.27      4.87 o 
   6  15   4       12.02       14.10      3.85 o 
  -6  16   4      202.33      224.25     13.90 o 
  -5  16   4       17.14       11.86      3.49 o 
  -4  16   4       42.05       44.30      4.96 o 
  -3  16   4      108.16      110.90      4.59 o 
  -2  16   4       46.22       60.56      5.55 o 
  -1  16   4       58.40       57.44      8.23 o 
   0  16   4        6.06        4.86      2.21 o 
   1  16   4      340.84      374.99      9.30 o 
   2  16   4      109.78       90.98      5.06 o 
   3  16   4      742.37      735.27     13.67 o 
   4  16   4       45.90       43.79      4.11 o 
   5  16   4      239.87      245.20      9.90 o 
  -5  17   4        0.83        0.57      3.19 o 
  -4  17   4      190.65      190.47      8.67 o 
  -3  17   4       68.76       70.88      4.12 o 
  -2  17   4      262.38      258.17     13.81 o 
  -1  17   4       44.44       36.06      3.72 o 
   0  17   4       10.51        9.43      3.08 o 
   1  17   4        0.51       -0.64      2.23 o 
   2  17   4        0.01        0.88      2.30 o 
   3  17   4       39.20       47.48      4.42 o 
   4  17   4       48.96       67.47      8.12 o 
   5  17   4       19.18        7.21      4.88 o 
  -4  18   4      275.61      257.18     10.32 o 
  -3  18   4       12.77       15.05      2.79 o 
  -2  18   4       86.06       86.01      4.74 o 
  -1  18   4       58.79       69.53      4.97 o 
   0  18   4       33.08       39.28      6.31 o 
   1  18   4        3.76        0.31      2.55 o 
   2  18   4      212.40      203.14      7.55 o 
   3  18   4       69.06       87.42      5.58 o 
  -2  19   4       66.48       70.54      4.56 o 
  -1  19   4       21.50       21.02      3.19 o 
   0  19   4       50.41       50.57      4.69 o 
   1  19   4      123.91       97.07      5.90 o 
   2  19   4       52.58       49.90      4.85 o 
  -9   0   5      236.76      259.45     13.12 o 
  -7   0   5       80.00       66.56      6.38 o 
  -5   0   5      207.29      212.78      8.89 o 
  -3   0   5     7681.94     8118.79    125.50 o 
  -1   0   5      150.10      144.78     12.83 o 
   1   0   5     3263.25     3091.04     30.35 o 
   3   0   5      721.31      653.20     11.04 o 
   5   0   5     1051.36     1071.89     25.12 o 
   7   0   5       49.75       45.42      6.35 o 
   9   0   5      105.80      101.72      9.62 o 
 -10   1   5       78.17       74.67      8.84 o 
  -9   1   5      147.25      147.18      7.22 o 
  -8   1   5        0.45       21.07      3.44 o 
  -7   1   5        1.02        1.20      1.99 o 
  -6   1   5      283.58      298.67     10.59 o 
  -5   1   5     1706.07     1751.07     24.22 o 
  -4   1   5      231.21      217.94      5.93 o 
  -3   1   5     7823.56     8333.07     73.29 o 
  -2   1   5      520.29      584.21      6.26 o 
  -1   1   5     4716.95     4841.75     37.57 o 
   0   1   5     1066.45     1135.55      8.97 o 
   1   1   5     2185.12     2196.44     19.11 o 
   2   1   5     1584.48     1493.51     11.67 o 
   3   1   5     1471.87     1391.49     13.50 o 
   4   1   5      852.21      880.57      9.99 o 
   5   1   5      912.24      910.31     15.94 o 
   6   1   5      947.95      928.05     11.15 o 
   7   1   5      364.06      376.37     11.13 o 
   8   1   5        0.61        4.03      2.49 o 
   9   1   5       41.81       36.51      4.82 o 
  10   1   5       59.04       68.94      6.69 o 
 -10   2   5       54.68       55.09      8.12 o 
  -9   2   5       72.08       71.81      8.16 o 
  -8   2   5       49.37       39.73      4.16 o 
  -7   2   5      365.52      373.98      9.78 o 
  -6   2   5      798.45      844.69     29.41 o 
  -5   2   5      165.76      191.77      6.00 o 
  -4   2   5       73.69      189.47      4.40 o 
  -3   2   5     2536.28     2788.72     26.65 o 
  -2   2   5      756.90      660.19     10.93 o 
  -1   2   5     5277.60     5684.08     43.76 o 
   0   2   5     1499.88     1607.79     16.29 o 
   1   2   5     4000.52     4073.48     29.86 o 
   2   2   5     6438.68     5964.54     42.92 o 
   3   2   5     1169.22     1128.94     11.55 o 
   4   2   5      803.74      938.85     10.65 o 
   5   2   5      117.37      108.89      4.95 o 
   6   2   5      525.33      514.68      9.08 o 
   7   2   5       42.92       40.99      5.96 o 
   8   2   5      175.34      217.25      9.16 o 
   9   2   5       18.65       19.00      3.94 o 
 -10   3   5      572.34      608.64     22.69 o 
  -9   3   5      115.19      117.04      9.82 o 
  -8   3   5      220.71      288.79     13.66 o 
  -7   3   5      213.12      211.16      7.29 o 
  -6   3   5      473.53      470.55     10.48 o 
  -5   3   5       89.02       58.85      3.60 o 
  -4   3   5     1246.35     1185.68     13.31 o 
  -3   3   5       11.34       22.12      1.24 o 
  -2   3   5     1501.79     1454.80     12.98 o 
  -1   3   5       20.63       21.38      1.22 o 
   0   3   5      204.30      227.40      3.64 o 
   1   3   5       87.26      145.98      2.72 o 
   2   3   5     3779.19     3708.17     25.77 o 
   3   3   5      657.28      674.16      8.09 o 
   4   3   5     1097.50     1151.56     12.20 o 
   5   3   5       77.42       78.03      3.45 o 
   6   3   5     1048.29     1069.48     33.36 o 
   7   3   5        5.88        5.83      2.57 o 
   8   3   5        0.85       16.34      3.44 o 
   9   3   5       18.00       15.57      3.68 o 
 -10   4   5       44.75       39.97      7.70 o 
  -9   4   5       65.43       76.20      8.79 o 
  -8   4   5      143.98      170.75     10.84 o 
  -7   4   5       13.42       13.03      4.05 o 
  -6   4   5        9.83       16.88      2.65 o 
  -5   4   5      272.73      255.76      6.88 o 
  -4   4   5       82.99      102.31      3.04 o 
  -3   4   5      916.59      953.98     10.49 o 
  -2   4   5      638.26      648.29      7.03 o 
  -1   4   5      178.60      158.27      2.95 o 
   0   4   5        3.79       11.32      0.98 o 
   1   4   5      134.82      177.29      3.09 o 
   2   4   5      110.06      161.74      3.29 o 
   3   4   5        1.76       16.32      2.12 o 
   4   4   5     1880.16     1846.93     17.55 o 
   5   4   5      138.11      112.44      5.04 o 
   6   4   5      660.19      667.32     13.83 o 
   7   4   5      134.81      129.50     11.69 o 
   8   4   5        1.95       36.38      4.38 o 
   9   4   5      139.68      124.32     10.62 o 
 -10   5   5        2.39        2.48      4.45 o 
  -9   5   5      159.40      180.30     11.88 o 
  -8   5   5       26.11       22.55      5.32 o 
  -7   5   5       37.24       38.94      6.04 o 
  -6   5   5      586.77      537.53     17.55 o 
  -5   5   5     1121.96     1144.26     19.81 o 
  -4   5   5     2009.11     1979.09     20.47 o 
  -3   5   5     6240.17     6419.27     49.63 o 
  -2   5   5     3813.56     3597.28     32.49 o 
  -1   5   5      403.11      381.27      4.51 o 
   0   5   5       23.12       26.37      1.23 o 
   1   5   5      189.32      132.56      2.74 o 
   2   5   5      201.54      184.43      3.43 o 
   3   5   5       52.17       52.73      2.23 o 
   4   5   5      137.91      174.23      3.96 o 
   5   5   5       13.71        9.14      1.87 o 
   6   5   5       14.40       12.23      2.70 o 
   7   5   5       45.88       59.69      5.53 o 
   8   5   5       39.85       58.02      8.11 o 
   9   5   5       11.03       20.72      6.39 o 
  -9   6   5       69.81       83.52      9.47 o 
  -8   6   5      190.12      175.96     11.53 o 
  -7   6   5       76.39       78.80      7.79 o 
  -6   6   5        4.39       -1.81      2.55 o 
  -5   6   5       12.72       17.71      4.08 o 
  -3   6   5       12.88        8.36      0.93 o 
  -2   6   5     3882.72     3772.46     30.47 o 
  -1   6   5     1185.80     1162.47     10.10 o 
   0   6   5      118.03      163.81      2.77 o 
   1   6   5      272.44      266.24      4.38 o 
   2   6   5     5047.83     4943.77     33.29 o 
   3   6   5      471.43      440.93      7.21 o 
   4   6   5       62.24      126.42      4.72 o 
   5   6   5     1290.13     1258.29     16.23 o 
   6   6   5      460.74      441.57      8.72 o 
   7   6   5       26.55       35.82      6.33 o 
   8   6   5        8.48        9.89      4.69 o 
   9   6   5       57.27       65.73      9.32 o 
  -9   7   5      467.16      414.73     18.68 o 
  -8   7   5        8.51       35.65      6.62 o 
  -7   7   5        4.51       10.45      4.26 o 
  -6   7   5       21.41       28.80      5.11 o 
  -5   7   5      407.29      391.10     12.81 o 
  -4   7   5      622.19      597.23     11.29 o 
  -3   7   5     2342.57     2184.67     19.35 o 
  -2   7   5        0.66        4.04      0.90 o 
  -1   7   5        0.19       15.29      1.41 o 
   0   7   5       29.89       19.85      1.00 o 
   1   7   5       64.48       89.39      2.21 o 
   2   7   5      106.43      142.09      2.86 o 
   3   7   5     1093.75     1028.20      9.59 o 
   4   7   5      161.24      241.16      4.90 o 
   5   7   5      460.00      427.74      8.89 o 
   6   7   5       64.82       60.12      4.69 o 
   7   7   5      173.79      138.87     10.15 o 
   8   7   5       33.02       73.05      9.03 o 
   9   7   5        2.80        3.98      5.14 o 
  -9   8   5        1.35        7.65      4.91 o 
  -8   8   5      132.16      142.87     10.61 o 
  -7   8   5        1.01        0.71      2.94 o 
  -6   8   5       76.65       76.88      7.39 o 
  -5   8   5       17.29        9.20      2.32 o 
  -4   8   5      130.56      131.84     10.36 o 
  -3   8   5       26.66       12.90      1.47 o 
  -2   8   5        0.54        1.29      0.99 o 
  -1   8   5       84.31       39.15      1.63 o 
   0   8   5        0.17        2.31      0.67 o 
   1   8   5      529.55      573.13      7.42 o 
   2   8   5     1338.06     1370.77     11.74 o 
   3   8   5      574.94      569.48      6.61 o 
   4   8   5      724.67      689.30      9.10 o 
   5   8   5      294.32      271.25      8.50 o 
   6   8   5      166.68      159.74      6.97 o 
   7   8   5       22.99       19.75      5.51 o 
   8   8   5        1.16        8.48      5.19 o 
   9   8   5       29.72       33.98      7.31 o 
  -9   9   5        5.10       12.02      5.32 o 
  -8   9   5      124.64      119.31     10.25 o 
  -7   9   5       15.60       24.30      5.57 o 
  -6   9   5       12.75        9.30      3.79 o 
  -5   9   5        7.04        6.87      5.10 o 
  -4   9   5     2039.29     2026.00     28.00 o 
  -3   9   5      312.83      277.50      5.93 o 
  -2   9   5     2083.04     1976.56     18.51 o 
  -1   9   5       81.70       71.35      2.61 o 
   0   9   5      351.93      328.96      4.47 o 
   1   9   5      917.95      947.53      8.96 o 
   2   9   5      255.89      255.17      4.13 o 
   3   9   5      958.33      879.44     10.08 o 
   4   9   5     1085.15     1124.16     12.19 o 
   5   9   5     1110.65     1050.72     19.38 o 
   6   9   5        9.03        5.06      2.71 o 
   7   9   5        9.28        7.76      4.33 o 
   8   9   5      149.84      178.55     12.62 o 
  -8  10   5       16.26       29.29      6.28 o 
  -7  10   5      234.90      211.95     12.40 o 
  -6  10   5       14.30       12.28      4.16 o 
  -5  10   5      282.69      255.34      7.95 o 
  -4  10   5      114.01      122.37      6.63 o 
  -3  10   5        0.07        0.10      1.33 o 
  -2  10   5      548.09      455.32      6.89 o 
  -1  10   5       56.60       66.85      2.68 o 
   0  10   5        6.89        2.45      1.05 o 
   1  10   5       72.34       68.05      2.26 o 
   2  10   5      117.19      127.42      3.47 o 
   3  10   5      135.20      144.36      4.58 o 
   4  10   5      502.43      516.74      7.72 o 
   5  10   5      195.56      177.36     10.41 o 
   6  10   5       14.21       10.25      3.06 o 
   7  10   5       26.24       28.24      4.36 o 
   8  10   5       35.36       39.26      7.87 o 
  -8  11   5        5.92        5.08      4.46 o 
  -7  11   5        2.08       -0.09      3.37 o 
  -6  11   5       48.54       47.95      6.87 o 
  -5  11   5       53.56       58.46      4.51 o 
  -4  11   5     1001.48     1005.77     17.68 o 
  -3  11   5     1695.94     1642.68     19.60 o 
  -2  11   5      597.49      598.88      8.47 o 
  -1  11   5       83.16       71.86      2.90 o 
   0  11   5        3.14        4.34      1.26 o 
   1  11   5       65.07       87.52      3.58 o 
   2  11   5      122.61      122.40      3.69 o 
   3  11   5      598.53      553.74      7.99 o 
   4  11   5      327.61      376.79      7.20 o 
   5  11   5      169.95      154.07      8.39 o 
   6  11   5       37.97       37.53      4.62 o 
   7  11   5      164.30      137.98      9.29 o 
   8  11   5       68.51       76.35      9.91 o 
  -8  12   5        8.59        9.42      5.53 o 
  -7  12   5       15.79       17.64      5.65 o 
  -6  12   5       97.37       87.08      8.75 o 
  -5  12   5       63.99       67.59      4.02 o 
  -4  12   5       60.54      119.76     13.36 o 
  -3  12   5      245.83      240.86      5.38 o 
  -2  12   5      112.26       89.56      3.46 o 
  -1  12   5      216.90      201.68      5.50 o 
   0  12   5      585.00      492.74      8.30 o 
   1  12   5     1977.14     1879.29     20.21 o 
   2  12   5      256.94      246.83      5.98 o 
   3  12   5     2202.38     2156.12     31.34 o 
   4  12   5        2.45       19.90      2.47 o 
   5  12   5      506.42      498.93     10.76 o 
   6  12   5       25.42       29.89      4.47 o 
   7  12   5       60.53       61.67      5.87 o 
  -7  13   5       10.62       13.84      5.28 o 
  -6  13   5        3.18       -3.56      3.56 o 
  -5  13   5      285.53      273.87      9.55 o 
  -4  13   5       75.60       84.23      5.32 o 
  -3  13   5      323.13      334.90      6.76 o 
  -2  13   5      347.64      361.47      6.78 o 
  -1  13   5      470.98      503.85      9.62 o 
   0  13   5      178.89      210.68      6.16 o 
   1  13   5       25.59       16.63      2.24 o 
   2  13   5       64.23       44.37      3.16 o 
   3  13   5      240.32      242.76      7.28 o 
   4  13   5      187.61      201.95      5.64 o 
   5  13   5      177.26      173.24      5.36 o 
   6  13   5       23.35       19.18      3.87 o 
   7  13   5       17.91       10.24      3.85 o 
  -7  14   5       59.22       61.40      8.92 o 
  -6  14   5       21.52        5.72      4.81 o 
  -5  14   5       13.06       15.06      2.79 o 
  -4  14   5       48.44       60.18      4.92 o 
  -3  14   5        2.39        1.12      1.67 o 
  -2  14   5       46.31       38.63      3.89 o 
  -1  14   5       36.31       46.03      3.55 o 
   0  14   5       74.32       85.39      4.82 o 
   1  14   5       79.18       75.75      4.28 o 
   2  14   5      130.58      150.18      5.63 o 
   3  14   5       72.49       55.88      4.03 o 
   4  14   5      250.37      253.98      7.54 o 
   5  14   5        0.02       -0.69      1.86 o 
   6  14   5        1.90        2.23      3.13 o 
  -6  15   5       18.45       12.56      5.40 o 
  -5  15   5      175.41      166.93      6.43 o 
  -4  15   5      661.53      641.53     12.27 o 
  -3  15   5        0.79        0.86      2.04 o 
  -2  15   5      416.22      436.00     16.87 o 
  -1  15   5       14.09       21.35      2.95 o 
   0  15   5        0.15       -0.65      1.83 o 
   1  15   5        8.00        3.83      2.14 o 
   2  15   5       50.94       46.36      4.00 o 
   3  15   5        0.04       -0.71      2.63 o 
   4  15   5       44.09       41.34      3.97 o 
   5  15   5        0.00        0.06      2.99 o 
   6  15   5       51.84       60.54      5.90 o 
  -5  16   5        8.72        9.56      2.90 o 
  -4  16   5        0.32        0.67      2.69 o 
  -3  16   5        0.17       -0.24      2.18 o 
  -2  16   5        0.14       -0.75      1.99 o 
  -1  16   5        0.28        1.08      2.08 o 
   0  16   5       11.27       11.22      3.47 o 
   1  16   5       87.88       85.75      5.01 o 
   2  16   5       55.16       47.36      4.13 o 
   3  16   5       31.75       28.60      3.70 o 
   4  16   5      229.26      227.95      7.60 o 
   5  16   5        6.59       12.91      3.82 o 
  -5  17   5      131.97      149.00      7.94 o 
  -4  17   5      141.09      137.42      7.79 o 
  -3  17   5      107.38       95.05      5.25 o 
  -2  17   5      130.35      122.20      6.09 o 
  -1  17   5      278.27      277.51      8.16 o 
   0  17   5        0.03       -1.12      2.08 o 
   1  17   5       33.46       38.35      4.01 o 
   2  17   5        6.71        7.77      2.56 o 
   3  17   5       15.68       12.17      4.58 o 
   4  17   5       12.75       16.36      3.26 o 
  -3  18   5       18.37       16.58      3.44 o 
  -2  18   5       32.44       32.07      3.89 o 
  -1  18   5       48.00       55.43      4.60 o 
   0  18   5       49.19       40.32      4.22 o 
   1  18   5      146.86      172.24      7.02 o 
   2  18   5        2.17       -2.37      2.37 o 
   3  18   5      416.01      428.71     10.94 o 
  -2  19   5      174.00      171.59      6.25 o 
  -1  19   5      186.78      209.87      8.10 o 
   0  19   5       55.37       53.13      5.01 o 
   1  19   5       31.27       33.02      7.44 o 
  -8   0   6      137.61      135.22      9.18 o 
  -6   0   6       17.74        8.03      3.31 o 
  -4   0   6     1545.79     1546.89     30.45 o 
  -2   0   6     1156.53     1174.29     15.73 o 
   0   0   6     3069.43     2925.60     29.16 o 
   2   0   6       41.18       36.14      2.04 o 
   4   0   6     2138.29     2174.72     28.59 o 
   6   0   6        6.98       13.23      4.06 o 
   8   0   6        4.90        8.97      4.45 o 
 -10   1   6       16.90       21.12      6.17 o 
  -9   1   6        7.08       13.21      4.61 o 
  -8   1   6       65.17       82.64      6.11 o 
  -7   1   6        3.25        3.96      2.47 o 
  -6   1   6      332.12      287.88      8.10 o 
  -5   1   6      767.63      749.81     19.24 o 
  -4   1   6       19.53       66.48      2.43 o 
  -3   1   6     7242.89     7560.82     81.40 o 
  -2   1   6     6245.33     6266.40     48.36 o 
  -1   1   6     5016.01     5078.82     39.79 o 
   0   1   6       26.01       49.16      1.62 o 
   1   1   6      222.58      179.74      5.31 o 
   2   1   6      973.03     1022.17      8.91 o 
   3   1   6        0.16        9.13      1.47 o 
   4   1   6     7751.29     7842.15     61.68 o 
   5   1   6      529.78      548.24      7.95 o 
   6   1   6      861.91      900.65     17.06 o 
   7   1   6      243.10      254.52      9.04 o 
   8   1   6      231.10      272.55      9.78 o 
   9   1   6        0.21       -1.92      2.60 o 
 -10   2   6        8.24        6.90      4.91 o 
  -9   2   6      607.32      588.58     20.73 o 
  -8   2   6      141.23      143.95      6.64 o 
  -7   2   6      386.55      396.82     10.26 o 
  -6   2   6       22.19       20.59      2.93 o 
  -5   2   6       67.17       75.99      5.51 o 
  -4   2   6      212.77      261.66      4.87 o 
  -3   2   6        2.94       10.46      1.33 o 
  -2   2   6        3.02       -0.41      0.68 o 
  -1   2   6      596.22      583.53      6.74 o 
   0   2   6      462.74      518.20      5.63 o 
   1   2   6      772.53      622.06      6.72 o 
   2   2   6     2273.68     2097.40     15.87 o 
   3   2   6       12.29       17.35      1.83 o 
   4   2   6       71.32       76.55      2.91 o 
   5   2   6        9.84       12.03      2.38 o 
   6   2   6       75.50       55.00      7.32 o 
   7   2   6       25.24       16.22      3.44 o 
   8   2   6       60.73       41.81      4.78 o 
   9   2   6      115.88      108.18      9.64 o 
 -10   3   6       30.54       22.99      6.22 o 
  -9   3   6       77.37       81.74      8.84 o 
  -8   3   6       16.09       12.70      4.45 o 
  -7   3   6      242.89      214.20      7.43 o 
  -6   3   6      103.20       91.87      7.59 o 
  -5   3   6       62.31       52.92      3.97 o 
  -4   3   6       57.57      112.04      3.20 o 
  -3   3   6     2694.89     2807.20     23.33 o 
  -2   3   6     1104.66     1160.25     11.15 o 
  -1   3   6     1949.09     1970.28     17.24 o 
   0   3   6     2508.06     2491.74     26.34 o 
   1   3   6      295.85      384.96      9.48 o 
   2   3   6      509.16      452.17      5.00 o 
   3   3   6      243.06      220.49      3.96 o 
   4   3   6      460.42      566.77      9.87 o 
   5   3   6     1259.81     1347.24     17.04 o 
   6   3   6      671.94      629.32     13.71 o 
   7   3   6      231.25      246.71      8.77 o 
   8   3   6       11.97        8.53      3.09 o 
   9   3   6       49.92       52.05      5.63 o 
 -10   4   6      299.76      296.55     15.84 o 
  -9   4   6      354.16      344.55     16.25 o 
  -8   4   6       22.77       31.05      5.85 o 
  -7   4   6      161.72      165.50      9.98 o 
  -6   4   6      525.78      500.68     10.92 o 
  -5   4   6      662.02      635.28     15.31 o 
  -4   4   6      180.17      264.90      6.73 o 
  -3   4   6      117.18      114.40      2.69 o 
  -2   4   6        5.91        5.35      0.93 o 
  -1   4   6      159.91      151.01      3.98 o 
   0   4   6        2.69        0.38      0.89 o 
   1   4   6     2616.34     2480.45     19.83 o 
   2   4   6       45.55       17.39      0.98 o 
   3   4   6      200.93      172.52      3.55 o 
   4   4   6      333.09      347.79      5.94 o 
   5   4   6       67.02       59.54      3.39 o 
   6   4   6       32.82       37.10      3.12 o 
   7   4   6       25.41       14.87      3.15 o 
   8   4   6       38.57       41.51      4.81 o 
   9   4   6       95.43       99.64     10.45 o 
  -9   5   6        3.16        1.02      4.32 o 
  -8   5   6        0.01       10.26      4.36 o 
  -7   5   6      176.78      148.71      9.61 o 
  -6   5   6      879.26      835.78     23.16 o 
  -5   5   6      364.63      339.14     13.06 o 
  -4   5   6      652.86      674.26      9.27 o 
  -3   5   6      303.18      260.22      4.22 o 
  -2   5   6     2160.44     2195.03     19.10 o 
  -1   5   6     2533.96     2558.15     21.85 o 
   0   5   6      237.81      229.75      4.04 o 
   1   5   6       61.98       94.31      3.28 o 
   2   5   6      132.33      147.19      3.38 o 
   3   5   6      333.28      329.59      5.12 o 
   4   5   6     3563.55     3513.55     30.48 o 
   5   5   6      490.71      403.93      8.46 o 
   6   5   6      229.18      250.94      7.40 o 
   7   5   6        9.50        4.66      2.62 o 
   8   5   6      308.67      342.15     16.43 o 
   9   5   6        1.70        2.88      4.87 o 
  -9   6   6        7.79       -0.40      3.74 o 
  -8   6   6      578.55      566.98     20.55 o 
  -7   6   6       40.33       44.30      6.49 o 
  -6   6   6       77.24       78.68      7.34 o 
  -5   6   6      148.03      152.25      8.92 o 
  -4   6   6     1253.95     1268.13     18.72 o 
  -3   6   6      568.16      535.04      9.01 o 
  -2   6   6     1531.69     1558.90     16.01 o 
  -1   6   6      204.79      239.31      4.13 o 
   0   6   6       14.54       36.00      1.67 o 
   1   6   6      979.01      882.80      9.07 o 
   2   6   6        1.36        0.85      1.03 o 
   3   6   6        1.20        2.23      0.97 o 
   4   6   6      156.07      173.34      4.29 o 
   5   6   6        5.57        6.34      1.57 o 
   6   6   6       94.04      100.56      5.40 o 
   7   6   6       68.26       46.25      7.02 o 
   8   6   6       16.72       30.29      6.58 o 
   9   6   6       70.67       86.54     10.38 o 
  -9   7   6        0.05        2.64      4.26 o 
  -8   7   6      102.29      111.73     10.03 o 
  -7   7   6      405.97      393.64     16.38 o 
  -6   7   6       55.49       36.85      5.78 o 
  -5   7   6        2.23       -0.50      2.84 o 
  -4   7   6     1623.11     1682.75     32.42 o 
  -3   7   6        2.70        3.04      1.09 o 
  -2   7   6     1055.46      906.91      9.75 o 
  -1   7   6      129.56      125.81      3.47 o 
   0   7   6      169.25      155.53      2.93 o 
   1   7   6       10.12       16.39      1.50 o 
   2   7   6      253.34      274.76      4.62 o 
   3   7   6       37.84       28.37      1.87 o 
   4   7   6      120.04      233.85      4.92 o 
   5   7   6       11.88       15.60      2.01 o 
   6   7   6      786.46      754.27     30.11 o 
   7   7   6        0.07       -1.90      3.43 o 
   8   7   6        0.35       35.79      7.06 o 
   9   7   6       83.43       73.13     10.09 o 
  -9   8   6      141.25      132.51     11.69 o 
  -8   8   6      105.88       99.21      9.80 o 
  -7   8   6       70.44       79.10      8.46 o 
  -6   8   6      156.68      119.15      8.79 o 
  -5   8   6      231.14      219.89      6.98 o 
  -4   8   6       27.35       60.73      6.78 o 
  -3   8   6      496.96      488.82      7.29 o 
  -2   8   6       45.71       77.66      2.72 o 
  -1   8   6      324.96      315.29      4.56 o 
   0   8   6       11.90       15.07      1.72 o 
   1   8   6      113.32      110.69      2.67 o 
   2   8   6        0.66        1.03      0.90 o 
   3   8   6       43.96       41.42      2.21 o 
   4   8   6      273.67      370.06      6.05 o 
   5   8   6      246.10      249.66      6.56 o 
   6   8   6        1.92       -2.01      2.01 o 
   7   8   6        0.02       -1.46      2.75 o 
   8   8   6        0.06       -1.83      4.22 o 
  -9   9   6       17.61        9.67      5.32 o 
  -8   9   6        1.77        8.27      4.57 o 
  -7   9   6      106.34      114.09      9.39 o 
  -6   9   6      171.41      137.42      9.86 o 
  -5   9   6       47.17       44.03      8.64 o 
  -4   9   6      187.31      248.16      7.47 o 
  -3   9   6      140.87      123.49      4.57 o 
  -2   9   6      555.48      515.15      7.35 o 
  -1   9   6      964.32      858.73     10.23 o 
   0   9   6      398.93      392.88      5.15 o 
   1   9   6       91.41       99.73      2.63 o 
   2   9   6       28.21       26.97      1.73 o 
   3   9   6     4028.55     3818.95     27.78 o 
   4   9   6      168.41      176.41      4.95 o 
   5   9   6     1714.54     1599.17     20.31 o 
   6   9   6       33.93       37.53      4.46 o 
   7   9   6      272.00      258.28      9.43 o 
   8   9   6       63.34       82.82     10.06 o 
  -8  10   6       81.77       78.73      9.39 o 
  -7  10   6       96.52      114.32     10.20 o 
  -6  10   6       71.73       62.36      7.51 o 
  -5  10   6       10.50       13.22      2.77 o 
  -4  10   6      204.03      221.16      7.30 o 
  -3  10   6      558.77      550.56      9.29 o 
  -2  10   6      564.36      515.28      7.61 o 
  -1  10   6      414.23      375.94      6.32 o 
   0  10   6      117.50      120.67      3.31 o 
   1  10   6      268.03      246.23      4.19 o 
   2  10   6       99.98      119.35      3.11 o 
   3  10   6      421.63      375.84      6.43 o 
   4  10   6       58.24       57.66      3.28 o 
   5  10   6       51.46       35.45      3.29 o 
   6  10   6        0.05       -2.23      2.23 o 
   7  10   6        0.10        3.44      3.00 o 
   8  10   6       99.67      106.58     11.31 o 
  -8  11   6        3.23        7.30      4.90 o 
  -7  11   6       13.58       14.96      5.36 o 
  -6  11   6        1.39        1.55      3.52 o 
  -5  11   6       71.13       80.18      7.36 o 
  -4  11   6     1273.16     1218.27     20.32 o 
  -3  11   6      308.21      325.11      7.15 o 
  -2  11   6     1357.18     1284.80     14.21 o 
  -1  11   6      380.79      417.64      6.95 o 
   0  11   6      821.87      842.66      9.90 o 
   1  11   6      104.47      116.68      3.81 o 
   2  11   6        0.48       -0.76      1.20 o 
   3  11   6     1116.19     1043.35     12.04 o 
   4  11   6       59.33       62.78      3.36 o 
   5  11   6      374.33      353.29      8.45 o 
   6  11   6      189.91      165.61      7.71 o 
   7  11   6      118.61      140.86     11.02 o 
  -8  12   6      246.84      241.74     14.95 o 
  -7  12   6      107.78      103.30     10.16 o 
  -6  12   6        3.41        0.66      3.80 o 
  -5  12   6       62.24       45.56      6.24 o 
  -4  12   6      284.77      268.51     11.70 o 
  -3  12   6      646.58      594.26     10.39 o 
  -2  12   6      579.58      562.57      8.60 o 
  -1  12   6      143.10      143.63      4.20 o 
   0  12   6      652.60      664.06      8.75 o 
   1  12   6       40.61       57.79      3.34 o 
   2  12   6      724.45      708.85     10.81 o 
   3  12   6      332.43      368.50      7.24 o 
   4  12   6        9.83       12.19      2.16 o 
   5  12   6       20.12       19.55      2.96 o 
   6  12   6       73.15       81.67     10.89 o 
   7  12   6       11.18       11.13      3.81 o 
  -7  13   6       54.46       39.74      7.40 o 
  -6  13   6       34.08       26.94      6.26 o 
  -5  13   6      161.35      159.86      9.58 o 
  -4  13   6      576.39      551.97     12.99 o 
  -3  13   6      316.83      320.73      8.50 o 
  -2  13   6      649.67      635.31     11.80 o 
  -1  13   6     1279.98     1239.37     17.02 o 
   0  13   6      283.94      282.17      8.00 o 
   1  13   6       21.69       29.53      3.08 o 
   2  13   6       49.95       51.23      5.96 o 
   3  13   6      210.93      197.27      6.39 o 
   4  13   6      178.05      172.27      5.32 o 
   5  13   6       96.10       95.10      5.01 o 
   6  13   6      181.60      189.77      8.73 o 
   7  13   6        2.55        1.79      3.37 o 
  -7  14   6      152.65      157.35     12.38 o 
  -6  14   6        0.04        0.18      4.04 o 
  -5  14   6       14.92       11.05      2.71 o 
  -4  14   6       24.59       35.06      4.23 o 
  -3  14   6      163.38      177.49      5.12 o 
  -2  14   6        0.68        0.02      1.88 o 
  -1  14   6      329.64      309.57     11.02 o 
   0  14   6      100.05       97.72      4.70 o 
   1  14   6       52.29       49.18      3.82 o 
   2  14   6       80.70       80.47      4.58 o 
   3  14   6      131.99      142.98      5.72 o 
   4  14   6      168.91      160.26      6.17 o 
   5  14   6       29.62       31.43      3.75 o 
   6  14   6        9.37        0.75      3.12 o 
  -6  15   6        0.09       -2.04      4.27 o 
  -5  15   6       40.58       38.29      6.70 o 
  -4  15   6        0.47        1.84      2.70 o 
  -3  15   6      183.57      183.67      6.20 o 
  -2  15   6        0.61        1.13      2.00 o 
  -1  15   6      105.96      123.97      5.31 o 
   0  15   6       97.37      110.38      5.24 o 
   1  15   6        1.92        4.13      2.25 o 
   2  15   6        6.82        3.56      2.18 o 
   3  15   6      415.28      384.80      9.55 o 
   4  15   6        0.39        1.43      2.11 o 
   5  15   6      188.31      203.98      7.25 o 
  -5  16   6       18.25       22.93      4.54 o 
  -4  16   6       27.80       32.84      6.38 o 
  -3  16   6      750.17      756.73     13.46 o 
  -2  16   6       19.59       22.41      3.22 o 
  -1  16   6       27.14       31.99      3.61 o 
   0  16   6      165.16      150.64      6.15 o 
   1  16   6       39.63       37.45      4.38 o 
   2  16   6       74.07       64.19      4.70 o 
   3  16   6        2.84        7.36      4.84 o 
   4  16   6        7.31       14.27      3.17 o 
   5  16   6      140.46      147.14      8.41 o 
  -4  17   6       88.06       84.08      6.60 o 
  -3  17   6      250.86      265.53     14.27 o 
  -2  17   6      165.14      164.23      6.54 o 
  -1  17   6       27.84       36.03      3.93 o 
   0  17   6        1.73        1.86      2.43 o 
   1  17   6       33.43       33.68      3.98 o 
   2  17   6       45.89       47.17      4.40 o 
   3  17   6        6.80        1.45      3.87 o 
   4  17   6      101.94      115.99      6.15 o 
  -3  18   6        2.57        2.32      4.64 o 
  -2  18   6      204.00      212.82      7.60 o 
  -1  18   6        5.31        3.69      3.00 o 
   0  18   6      157.13      169.03      7.03 o 
   1  18   6       31.11       40.63      4.42 o 
   2  18   6       28.57       23.20      4.54 o 
  -9   0   7     1160.36     1145.55     30.72 o 
  -7   0   7      553.71      498.00     16.80 o 
  -5   0   7      432.18      450.46     14.24 o 
  -3   0   7       60.92       78.75      6.12 o 
  -1   0   7     2526.44     2481.54     63.67 o 
   1   0   7      441.30      421.98     25.32 o 
   3   0   7       56.81       47.72      3.84 o 
   5   0   7      855.92      842.01     15.21 o 
   7   0   7      103.34       81.66      7.97 o 
   9   0   7        4.37       18.65      5.67 o 
 -10   1   7       36.01       41.09      7.58 o 
  -9   1   7       10.32       14.81      5.32 o 
  -8   1   7      112.21      127.30     12.19 o 
  -7   1   7      221.73      235.77      8.03 o 
  -6   1   7       72.53       76.14      4.91 o 
  -5   1   7      155.68      190.62      6.32 o 
  -4   1   7     1480.74     2015.09     21.00 o 
  -3   1   7       46.92       40.64      1.79 o 
  -2   1   7      186.18      265.19      4.28 o 
  -1   1   7     1294.95     1406.81     13.38 o 
   0   1   7     1521.88     1669.31     15.76 o 
   1   1   7        8.37       14.86      2.40 o 
   2   1   7       63.31       35.94      1.51 o 
   3   1   7      468.60      464.75      5.60 o 
   4   1   7      214.38      196.15      4.52 o 
   5   1   7     1240.42     1281.37     14.32 o 
   6   1   7       32.38       43.98      3.33 o 
   7   1   7       95.16       77.20      5.66 o 
   8   1   7       78.50       92.50      6.87 o 
   9   1   7       16.88       20.04      4.12 o 
 -10   2   7        2.10       -0.06      4.39 o 
  -9   2   7      172.03      165.50     11.43 o 
  -8   2   7      635.52      667.72     14.85 o 
  -7   2   7       34.86       51.94      4.44 o 
  -6   2   7      520.19      497.69     11.38 o 
  -5   2   7       80.72       74.21      4.21 o 
  -4   2   7      268.13      309.52      9.38 o 
  -3   2   7      840.99      773.96      8.48 o 
  -2   2   7     2108.77     2195.52     19.19 o 
  -1   2   7     1058.98      979.81     10.16 o 
   0   2   7     1414.39     1387.08     16.29 o 
   1   2   7        0.61        1.52      0.91 o 
   2   2   7      873.68      968.26      8.84 o 
   3   2   7      126.04      144.95      3.01 o 
   4   2   7      102.14       95.23      3.26 o 
   5   2   7       34.22       40.25      2.81 o 
   6   2   7      477.06      508.86      9.77 o 
   7   2   7       59.17       51.66      6.10 o 
   8   2   7       41.70       48.44      5.24 o 
   9   2   7        1.46       -0.29      2.88 o 
  -9   3   7       35.00       32.43      6.71 o 
  -8   3   7      444.26      463.20     17.94 o 
  -7   3   7       39.72       25.71      3.55 o 
  -6   3   7        0.13       -1.69      1.69 o 
  -5   3   7       57.46       43.82      4.07 o 
  -4   3   7      886.44      964.46     13.20 o 
  -3   3   7      129.85       96.18      2.79 o 
  -2   3   7        3.04        0.55      0.91 o 
  -1   3   7      141.90      122.51      2.97 o 
   0   3   7      425.00      477.71      5.59 o 
   1   3   7        3.45        0.21      0.73 o 
   2   3   7      614.87      568.89      6.08 o 
   3   3   7      484.87      420.59      7.32 o 
   4   3   7      496.50      529.36      7.83 o 
   5   3   7       11.99       10.90      1.72 o 
   6   3   7     1514.91     1594.24     28.89 o 
   7   3   7        1.72       -2.09      2.09 o 
   8   3   7       37.63       89.19      6.52 o 
   9   3   7       42.34       60.55      6.11 o 
  -9   4   7      152.47      168.55     11.77 o 
  -8   4   7      598.22      610.12     21.36 o 
  -7   4   7       12.46       10.86      3.99 o 
  -6   4   7       15.54       17.99      4.58 o 
  -5   4   7       16.29       17.77      2.58 o 
  -4   4   7      900.00      867.59     11.30 o 
  -3   4   7       76.58       81.97      2.47 o 
  -2   4   7     3003.81     2820.80     25.34 o 
  -1   4   7      110.63      123.20      3.02 o 
   0   4   7      488.44      477.92      6.37 o 
   1   4   7      401.68      331.25      4.87 o 
   2   4   7      101.51       85.20      2.56 o 
   3   4   7      176.02      165.26      3.67 o 
   4   4   7       92.54       98.68      3.23 o 
   5   4   7      637.76      583.60      8.69 o 
   6   4   7      530.40      521.80     10.05 o 
   7   4   7       77.58       68.60      6.77 o 
   8   4   7      185.37      186.81      8.42 o 
   9   4   7       51.16       42.84      7.94 o 
  -9   5   7       21.69       19.44      5.73 o 
  -8   5   7       81.17       85.71      8.93 o 
  -7   5   7       52.41       56.79      7.15 o 
  -5   5   7      120.22      109.38      7.93 o 
  -4   5   7      414.55      614.91      9.05 o 
  -3   5   7     1206.12     1141.41     12.18 o 
  -2   5   7      259.45      218.15      4.04 o 
  -1   5   7      315.48      388.07      5.67 o 
   0   5   7      380.58      410.04      8.87 o 
   1   5   7      476.85      638.37      7.46 o 
   2   5   7       56.58       50.74      2.17 o 
   3   5   7     1144.51     1192.49     12.03 o 
   4   5   7     1276.82     1211.87     12.50 o 
   5   5   7      941.64      944.94     11.86 o 
   6   5   7      374.75      343.59      8.02 o 
   7   5   7      231.01      242.31     10.41 o 
   8   5   7       94.97      107.92     10.30 o 
   9   5   7        3.92       -0.32      4.29 o 
  -9   6   7      517.42      532.96     21.58 o 
  -8   6   7        6.78        2.81      4.16 o 
  -7   6   7      261.35      278.49     13.67 o 
  -6   6   7        8.98        9.39      3.81 o 
  -5   6   7       18.47        8.71      3.69 o 
  -4   6   7      562.35      556.77     10.93 o 
  -3   6   7     3721.65     3627.24     30.19 o 
  -2   6   7      298.23      282.05      4.74 o 
  -1   6   7     1697.18     1592.79     15.29 o 
   0   6   7      362.32      382.57      5.82 o 
   1   6   7      781.00      754.91      8.43 o 
   2   6   7      117.61       95.97      2.80 o 
   3   6   7      609.63      655.73      8.17 o 
   4   6   7      468.14      466.13      6.89 o 
   5   6   7      117.66      113.57      3.98 o 
   6   6   7      109.06      109.68      8.08 o 
   7   6   7      157.90      154.67     15.74 o 
   8   6   7        0.00       -3.71      3.71 o 
   9   6   7       81.22       79.59     10.24 o 
  -9   7   7      122.66      121.65     11.22 o 
  -8   7   7      498.65      524.35     20.47 o 
  -7   7   7       20.50       19.75      5.27 o 
  -6   7   7      477.89      450.37     17.01 o 
  -5   7   7       83.15      101.31      7.68 o 
  -4   7   7     2483.91     2424.38     31.82 o 
  -3   7   7      134.30      107.12      3.70 o 
  -2   7   7      116.54      133.28      3.31 o 
  -1   7   7       97.12       86.29      3.11 o 
   0   7   7     2719.98     2779.51     22.58 o 
   1   7   7        0.70        0.47      0.89 o 
   2   7   7       97.55       84.23      2.76 o 
   3   7   7      153.36      154.15      3.75 o 
   4   7   7       92.31      105.78      3.36 o 
   5   7   7      721.73      666.04      8.95 o 
   6   7   7      157.34      163.00      7.35 o 
   7   7   7      133.81      152.22     18.10 o 
   8   7   7        2.66        5.83      4.82 o 
  -9   8   7        6.57        2.85      4.62 o 
  -8   8   7      184.76      198.95     12.79 o 
  -7   8   7      179.31      202.06     12.31 o 
  -6   8   7       45.13       49.95      6.76 o 
  -5   8   7        1.58        0.12      2.66 o 
  -4   8   7     1835.63     1783.37     25.51 o 
  -3   8   7      390.97      411.55      7.52 o 
  -2   8   7     3253.26     3121.35     31.56 o 
  -1   8   7      730.19      722.49      8.83 o 
   0   8   7     1622.04     1644.09     14.97 o 
   1   8   7        0.77        0.96      0.93 o 
   2   8   7      818.81      800.25      9.35 o 
   3   8   7      166.49      163.73      4.01 o 
   4   8   7       10.12       16.42      1.84 o 
   5   8   7      164.60      176.89      5.77 o 
   6   8   7       22.63       25.14      3.85 o 
   7   8   7      170.04      181.40      8.20 o 
   8   8   7       97.10      123.12     11.48 o 
  -8   9   7       13.52       21.95      5.98 o 
  -7   9   7        0.02       -1.77      3.34 o 
  -6   9   7        9.10       10.72      4.06 o 
  -5   9   7       66.07       83.78      7.79 o 
  -4   9   7      290.06      278.50      8.56 o 
  -3   9   7      672.65      662.73     10.31 o 
  -2   9   7        0.79       -0.96      1.14 o 
  -1   9   7      537.28      516.96     10.87 o 
   0   9   7       20.79       15.52      1.40 o 
   1   9   7      578.68      606.31      7.73 o 
   2   9   7      155.14      152.78      3.81 o 
   3   9   7      146.35      176.76      4.23 o 
   4   9   7      906.36      856.53     12.02 o 
   5   9   7       26.78       34.54      3.30 o 
   6   9   7      217.52      207.63     15.21 o 
   7   9   7        2.08        4.03      3.83 o 
   8   9   7       16.08       36.48      7.89 o 
  -8  10   7      224.10      221.54     14.18 o 
  -7  10   7        0.52       -0.17      3.41 o 
  -6  10   7      234.20      247.01     13.12 o 
  -5  10   7       46.15       54.23      4.27 o 
  -4  10   7       12.59       19.99      3.06 o 
  -3  10   7      573.07      566.19      9.66 o 
  -2  10   7      720.39      743.81      9.78 o 
  -1  10   7      111.14      104.90      3.50 o 
   0  10   7      984.87     1015.77     18.09 o 
   1  10   7      448.10      516.58      6.59 o 
   2  10   7      345.57      349.32      7.77 o 
   3  10   7      519.90      525.59      8.87 o 
   4  10   7      307.44      322.21      7.76 o 
   5  10   7       30.51       32.23      3.28 o 
   6  10   7       11.03       11.35      3.40 o 
   7  10   7      135.02      155.51      8.03 o 
   8  10   7        1.49        7.89      5.32 o 
  -8  11   7       14.86       17.01      5.80 o 
  -7  11   7        4.36        0.35      3.89 o 
  -6  11   7        0.55        1.25      3.38 o 
  -5  11   7      163.43      148.26      7.17 o 
  -4  11   7       64.48       51.51      4.24 o 
  -3  11   7      395.63      349.34      7.58 o 
  -2  11   7      236.58      255.48      9.57 o 
  -1  11   7      535.05      531.69      8.22 o 
   0  11   7      193.34      201.47      4.91 o 
   1  11   7       34.70       32.11      2.27 o 
   2  11   7       38.16       42.71      3.63 o 
   3  11   7       74.14       85.28      5.56 o 
   4  11   7        8.53        6.03      2.23 o 
   5  11   7      157.29      144.49      5.67 o 
   6  11   7        8.67        8.64      3.28 o 
   7  11   7        2.24        6.63      3.24 o 
  -7  12   7      451.82      437.48     19.25 o 
  -6  12   7        4.06        4.97      3.83 o 
  -5  12   7       14.87       18.91      3.34 o 
  -4  12   7        8.19       10.77      2.92 o 
  -3  12   7      620.54      632.69     10.98 o 
  -2  12   7        0.76        3.35      1.57 o 
  -1  12   7      901.69      902.13     22.69 o 
   0  12   7        0.68        3.29      1.55 o 
   1  12   7      281.23      294.32      6.75 o 
   2  12   7       57.38       72.21      4.18 o 
   3  12   7      108.35      105.76      4.17 o 
   4  12   7       99.95       82.97      5.72 o 
   5  12   7      154.83      159.18      6.08 o 
   6  12   7        2.02        1.83      3.08 o 
   7  12   7      164.62      197.78      9.36 o 
  -7  13   7        2.53        3.36      4.21 o 
  -6  13   7       32.04       31.66      6.78 o 
  -5  13   7        2.57        0.58      2.47 o 
  -4  13   7        3.76        8.73      2.92 o 
  -3  13   7        8.40        5.52      1.74 o 
  -2  13   7       94.00       84.26      3.70 o 
  -1  13   7        0.75       -0.77      1.53 o 
   0  13   7        6.58        7.39      3.67 o 
   1  13   7       23.95       35.05      3.32 o 
   2  13   7       46.55       49.49      6.88 o 
   3  13   7      141.75      118.02      5.29 o 
   4  13   7      112.46      126.91     13.86 o 
   5  13   7      113.08      122.72      7.24 o 
   6  13   7        9.14       10.71      3.79 o 
  -6  14   7       17.89       23.71      6.03 o 
  -5  14   7      170.61      178.50      7.81 o 
  -4  14   7       41.23       50.61      4.85 o 
  -3  14   7      289.47      291.23      6.58 o 
  -2  14   7      582.53      536.58     10.52 o 
  -1  14   7      314.27      297.25      8.89 o 
   0  14   7      399.18      379.93      8.87 o 
   1  14   7       14.02       14.48      2.78 o 
   2  14   7       18.67       23.27      3.05 o 
   3  14   7       23.42       18.05      3.08 o 
   4  14   7      121.88      131.83      7.62 o 
   5  14   7      129.52      136.00     18.62 o 
   6  14   7       99.46       98.40     14.59 o 
  -6  15   7       22.49       19.23      6.25 o 
  -5  15   7       11.31       13.06      3.60 o 
  -4  15   7       14.43       19.67      3.77 o 
  -3  15   7       77.89       76.34      5.53 o 
  -2  15   7        0.16        2.54      2.09 o 
  -1  15   7        3.33        0.24      2.11 o 
   0  15   7       22.11       24.76      3.19 o 
   1  15   7       58.36       53.02      4.28 o 
   2  15   7      156.23      161.31      6.27 o 
   3  15   7        1.80        1.13      2.40 o 
   4  15   7      315.78      317.26      9.25 o 
   5  15   7       16.93       17.16      4.22 o 
  -5  16   7       36.10       42.15      4.30 o 
  -4  16   7      183.81      203.68     12.35 o 
  -3  16   7      118.11      112.94      9.86 o 
  -2  16   7      603.20      600.84     15.98 o 
  -1  16   7      179.13      172.90      6.59 o 
   0  16   7      414.19      428.03     10.22 o 
   1  16   7       41.95       29.19      4.66 o 
   2  16   7        3.87        1.22      2.43 o 
   3  16   7        7.48        6.07      2.61 o 
   4  16   7       57.40       57.52      6.17 o 
  -4  17   7        0.20        1.97      4.27 o 
  -3  17   7      114.47      128.29     10.53 o 
  -2  17   7        0.33        3.15      2.32 o 
  -1  17   7       41.18       44.31      4.26 o 
   0  17   7        3.64        1.73      2.39 o 
   1  17   7       42.08       39.50      4.17 o 
   2  17   7        6.99        8.42      2.82 o 
   3  17   7       10.09        8.81      2.99 o 
  -2  18   7        5.70       10.84      3.15 o 
  -1  18   7      738.56      738.10     14.52 o 
   0  18   7       13.17       22.12      3.53 o 
   1  18   7       37.73       41.16      4.42 o 
   2  18   7        0.12       -0.64      2.72 o 
  -8   0   8      145.73      128.93      9.24 o 
  -6   0   8      117.69       89.24      7.13 o 
  -4   0   8      227.89      231.59      9.67 o 
  -2   0   8     3906.99     3849.87     52.48 o 
   0   0   8       32.44       62.14      6.06 o 
   2   0   8      786.10      718.55     13.35 o 
   4   0   8     1489.20     1418.44     18.01 o 
   6   0   8     1072.84     1128.45     19.67 o 
   8   0   8      376.84      332.11     16.25 o 
  -9   1   8       30.02       39.39      6.93 o 
  -8   1   8      863.68      886.17     17.95 o 
  -7   1   8       78.29       81.68      9.95 o 
  -6   1   8      563.93      574.04     12.55 o 
  -5   1   8       73.76       73.02      4.24 o 
  -4   1   8       91.04       74.48      4.00 o 
  -3   1   8       44.88       44.54      1.96 o 
  -2   1   8        2.50        0.31      0.85 o 
  -1   1   8       59.39       58.33      2.45 o 
   0   1   8     3518.29     3252.07     27.62 o 
   1   1   8      122.56      103.30      2.69 o 
   2   1   8       27.64       20.14      1.32 o 
   3   1   8      243.56      257.75      4.12 o 
   4   1   8       99.32      149.90      3.35 o 
   5   1   8       36.96       53.22      8.84 o 
   6   1   8       21.99       17.35      2.24 o 
   7   1   8      101.89      100.60      6.44 o 
   8   1   8        1.61        2.43      3.94 o 
   9   1   8        0.00        1.69      3.20 o 
  -9   2   8       24.80       30.88      6.76 o 
  -8   2   8        7.62       10.13      5.04 o 
  -7   2   8       14.16       31.50      3.83 o 
  -6   2   8       12.45       13.96      2.72 o 
  -5   2   8      170.00      172.24      6.23 o 
  -4   2   8       35.53       39.60      2.36 o 
  -3   2   8       13.99       15.27      1.37 o 
  -2   2   8     1243.90     1217.66     12.32 o 
  -1   2   8     3406.69     3277.29     27.71 o 
   0   2   8      509.06      629.76      8.33 o 
   1   2   8      711.30      595.80     16.12 o 
   2   2   8      177.73      196.59      3.39 o 
   3   2   8     1520.00     1512.46     13.04 o 
   4   2   8        5.47        7.79      1.38 o 
   5   2   8     1577.48     1521.71     16.64 o 
   6   2   8      146.00      115.61      4.15 o 
   7   2   8      535.58      524.97     13.67 o 
   8   2   8       28.88       22.63      4.21 o 
   9   2   8      231.46      195.18      9.43 o 
  -9   3   8      296.66      291.78     15.31 o 
  -8   3   8      103.03      111.18      9.76 o 
  -7   3   8      987.06      961.73     26.68 o 
  -6   3   8       46.92       59.37      4.34 o 
  -5   3   8       55.58       57.70      9.93 o 
  -4   3   8      426.00      427.84      9.75 o 
  -3   3   8     1248.97     1160.87     11.94 o 
  -2   3   8       13.50       10.99      1.30 o 
  -1   3   8     3289.12     3178.31     27.03 o 
   0   3   8      776.06      884.20     11.62 o 
   1   3   8      796.12      864.81      9.23 o 
   2   3   8      296.87      279.28      4.75 o 
   3   3   8     1414.99     1412.23     13.70 o 
   4   3   8        1.26       12.59      1.57 o 
   5   3   8      732.77      751.76     14.11 o 
   6   3   8        0.28        0.76      1.55 o 
   7   3   8       29.03       25.67      3.20 o 
   8   3   8        1.06        3.61      3.30 o 
   9   3   8       12.76       11.13      3.85 o 
  -9   4   8      126.73      109.53     10.39 o 
  -8   4   8       15.33       12.15      4.76 o 
  -7   4   8      284.11      293.40     13.88 o 
  -6   4   8        1.83        2.33      3.01 o 
  -5   4   8       39.98       44.26      3.68 o 
  -4   4   8      269.93      259.38      5.57 o 
  -3   4   8        0.52        2.27      1.94 o 
  -2   4   8     2765.88     2815.60     24.39 o 
  -1   4   8      285.60      273.66      5.25 o 
   0   4   8      202.42      172.45      3.24 o 
   1   4   8        6.79       11.83      1.29 o 
   2   4   8     2379.65     2145.94     18.62 o 
   3   4   8        8.67        7.85      1.53 o 
   4   4   8       49.32       57.66      3.13 o 
   5   4   8      447.19      455.40      7.14 o 
   6   4   8        0.46        1.85      1.62 o 
   7   4   8      203.52      211.16      8.25 o 
   8   4   8      107.76      125.87      7.43 o 
   9   4   8       10.42       17.25      6.23 o 
  -9   5   8      118.46      106.38     10.56 o 
  -8   5   8      403.04      402.19     17.59 o 
  -7   5   8      523.34      506.43     18.94 o 
  -6   5   8      624.41      622.64     20.06 o 
  -5   5   8        4.81        2.09      3.01 o 
  -4   5   8       15.02       69.98      3.17 o 
  -3   5   8        4.15        1.77      1.20 o 
  -2   5   8       31.08       31.83      3.27 o 
  -1   5   8      430.06      405.62      6.12 o 
   0   5   8      112.50      104.33      3.08 o 
   1   5   8       89.99      103.84      2.93 o 
   2   5   8      230.02      210.12      6.25 o 
   3   5   8      155.49      166.04      3.95 o 
   4   5   8      189.76      177.28      4.25 o 
   5   5   8        4.99        8.22      1.64 o 
   6   5   8        2.00        2.58      1.81 o 
   7   5   8       47.46       53.01      4.07 o 
   8   5   8        0.80        8.73      5.04 o 
  -9   6   8        0.51       -0.74      4.06 o 
  -8   6   8      242.96      244.64     14.02 o 
  -7   6   8       34.96       33.13      6.45 o 
  -6   6   8      328.72      328.65     14.33 o 
  -5   6   8       21.79       22.40      4.80 o 
  -4   6   8        0.10       22.31      2.79 o 
  -3   6   8      235.30      233.72      4.51 o 
  -2   6   8     1068.98     1040.36     11.32 o 
  -1   6   8       62.64       72.92      3.03 o 
   0   6   8     1726.31     1782.15     17.27 o 
   1   6   8       39.75       62.50      3.65 o 
   2   6   8      371.88      332.12      5.48 o 
   3   6   8     1060.50     1040.40     11.35 o 
   4   6   8       46.30       50.62      2.61 o 
   5   6   8       49.47       49.90      4.12 o 
   6   6   8      129.12      123.04      4.44 o 
   7   6   8        4.37        9.39      3.17 o 
   8   6   8       53.12       62.82      9.18 o 
  -9   7   8       63.62       49.89      8.43 o 
  -8   7   8      562.96      540.56     21.13 o 
  -7   7   8      457.29      478.98     18.89 o 
  -6   7   8      406.86      446.63     17.32 o 
  -5   7   8      324.16      301.51     13.34 o 
  -4   7   8       32.13       35.83      3.36 o 
  -3   7   8      385.74      340.97      6.73 o 
  -2   7   8      989.75      977.99     11.06 o 
  -1   7   8      171.64      178.92      4.05 o 
   0   7   8      138.77      148.97      3.85 o 
   1   7   8      294.95      220.55      4.35 o 
   2   7   8      355.98      329.40      5.57 o 
   3   7   8       45.47       48.94      2.52 o 
   4   7   8      167.57      128.14      3.79 o 
   5   7   8        0.01        1.66      1.41 o 
   6   7   8       15.91       14.19      2.61 o 
   7   7   8        0.00       -0.65      2.62 o 
   8   7   8        0.06       -4.08      4.08 o 
  -8   8   8        0.30        1.77      4.21 o 
  -7   8   8       88.49       87.37      9.25 o 
  -6   8   8       65.04       64.50      7.54 o 
  -5   8   8      302.84      291.58     13.45 o 
  -4   8   8      185.33      169.14      6.30 o 
  -3   8   8      508.65      499.77      8.65 o 
  -2   8   8       48.45       37.33      5.49 o 
  -1   8   8      932.40      908.46     10.71 o 
   0   8   8      770.60      822.18     10.15 o 
   1   8   8      400.07      386.07      6.04 o 
   2   8   8      752.62      698.26      8.83 o 
   3   8   8        0.08        1.93      1.25 o 
   4   8   8      691.12      669.60     17.13 o 
   5   8   8      381.30      378.00      8.63 o 
   6   8   8      570.85      598.53     11.55 o 
   7   8   8      354.84      396.83     12.17 o 
   8   8   8       45.16       39.81      7.91 o 
  -8   9   8        0.05        2.85      4.44 o 
  -7   9   8      553.70      522.76     20.57 o 
  -6   9   8       23.85       18.14      5.10 o 
  -5   9   8       10.74       11.95      4.20 o 
  -4   9   8       29.36       69.56      4.55 o 
  -3   9   8      209.64      217.00      6.03 o 
  -2   9   8      374.04      363.68      7.86 o 
  -1   9   8      763.56      757.27     11.54 o 
   0   9   8        4.71        3.08      1.31 o 
   1   9   8      244.13      246.81      4.87 o 
   2   9   8       68.46       51.45      2.62 o 
   3   9   8      187.15      174.82      4.35 o 
   4   9   8       61.49       67.11      4.06 o 
   5   9   8        0.05        3.36      2.01 o 
   6   9   8       18.08       18.33      7.29 o 
   7   9   8       86.22       81.00      6.40 o 
  -8  10   8        4.82       10.35      5.54 o 
  -7  10   8      115.01      106.97     10.10 o 
  -6  10   8        1.04       -0.96      3.32 o 
  -5  10   8        3.65        3.33      3.61 o 
  -4  10   8      132.17      131.69      5.99 o 
  -3  10   8      922.29      898.12     18.50 o 
  -2  10   8      798.41      710.97     13.13 o 
  -1  10   8     1178.79     1050.35     14.61 o 
   0  10   8      871.06      862.53     12.86 o 
   1  10   8     1168.77     1069.43     11.79 o 
   2  10   8       88.37       91.07      3.30 o 
   3  10   8       50.56       34.68      3.14 o 
   4  10   8       23.65       25.67      3.05 o 
   5  10   8      315.70      334.68     16.79 o 
   6  10   8       10.56        8.08      3.28 o 
   7  10   8      299.60      320.48     11.40 o 
  -7  11   8       40.63       36.61      7.04 o 
  -6  11   8      137.89      126.63     10.03 o 
  -5  11   8        9.05        6.72      2.67 o 
  -4  11   8       17.73       18.39      3.76 o 
  -3  11   8       13.46       15.13      2.31 o 
  -2  11   8      378.24      356.64      6.71 o 
  -1  11   8        0.58        1.95      1.48 o 
   0  11   8      203.14      195.19      4.99 o 
   1  11   8      327.11      320.96      9.39 o 
   2  11   8      451.46      449.82      9.11 o 
   3  11   8       83.18       92.08      4.53 o 
   4  11   8      103.45       95.18      4.77 o 
   5  11   8       62.20       63.22      4.34 o 
   6  11   8        3.11        1.92      2.94 o 
   7  11   8        9.43        4.04      3.59 o 
  -7  12   8        1.14       -3.68      3.68 o 
  -6  12   8       51.95       60.32      8.29 o 
  -5  12   8       85.48       86.49      5.65 o 
  -4  12   8        0.04       -2.19      4.18 o 
  -3  12   8        6.01        7.70      2.15 o 
  -2  12   8      237.76      257.47      6.28 o 
  -1  12   8       32.92       38.09      2.81 o 
   0  12   8     1455.04     1602.58     17.67 o 
   1  12   8       31.78       14.70      2.55 o 
   2  12   8       50.85       39.16      4.32 o 
   3  12   8       12.88       17.82      3.40 o 
   4  12   8      565.83      590.40     12.43 o 
   5  12   8       34.00       36.77      3.81 o 
   6  12   8      404.50      442.79     21.02 o 
  -6  13   8      114.52      104.94     10.43 o 
  -5  13   8        7.09       11.81      3.17 o 
  -4  13   8       79.19       78.79      5.48 o 
  -3  13   8       31.67       24.97      3.06 o 
  -2  13   8      895.34      839.62     11.71 o 
  -1  13   8       36.03       32.73      2.78 o 
   0  13   8       83.00       74.61      4.32 o 
   1  13   8       13.10        6.96      2.24 o 
   2  13   8       91.28       82.13      4.71 o 
   3  13   8       95.29       90.99      6.01 o 
   4  13   8       87.33       85.12      6.05 o 
   5  13   8        0.05        2.20      2.33 o 
   6  13   8       25.69       24.95      4.84 o 
  -6  14   8        2.83        8.36      5.08 o 
  -5  14   8        9.49       10.19      3.34 o 
  -4  14   8      111.17      119.35      9.01 o 
  -3  14   8      475.62      470.25     12.46 o 
  -2  14   8       74.91       79.18      3.86 o 
  -1  14   8      516.57      501.33     15.39 o 
   0  14   8      239.35      268.45      7.66 o 
   1  14   8      235.17      227.20      7.22 o 
   2  14   8      193.04      200.93      7.95 o 
   3  14   8        1.93        2.37      5.21 o 
   4  14   8        8.97       32.51      4.94 o 
   5  14   8      223.18      257.18     12.65 o 
  -5  15   8       16.02       13.42      3.71 o 
  -4  15   8       81.88       92.18      6.32 o 
  -3  15   8       79.26       68.23      7.77 o 
  -2  15   8       34.80       32.10      3.53 o 
  -1  15   8      134.90      136.32      6.01 o 
   0  15   8        2.56       -2.28      2.28 o 
   1  15   8      334.78      316.50      8.74 o 
   2  15   8       14.28       14.45      3.37 o 
   3  15   8        2.65        5.64      3.14 o 
   4  15   8       45.81       63.22      5.97 o 
   5  15   8        8.15        8.78      4.91 o 
  -4  16   8       17.12       20.82      5.81 o 
  -3  16   8      164.94      193.01     12.00 o 
  -2  16   8      106.00      114.26      5.64 o 
  -1  16   8      198.40      213.85      9.71 o 
   0  16   8       92.50       89.65      5.33 o 
   1  16   8      227.06      229.96      7.76 o 
   2  16   8       48.42       48.99      4.49 o 
   3  16   8        5.31        1.79      2.72 o 
   4  16   8       92.45       98.84      7.24 o 
  -3  17   8        9.66        5.32      4.40 o 
  -2  17   8       36.15       45.40      4.39 o 
  -1  17   8        6.26        4.03      2.73 o 
   0  17   8        0.67       -1.36      2.30 o 
   1  17   8       10.69       11.90      3.08 o 
   2  17   8       11.70       10.84      3.16 o 
  -1  18   8       13.16       19.43      3.63 o 
   0  18   8       71.20       73.23      5.44 o 
  -9   0   9       59.60       50.09      7.46 o 
  -7   0   9        3.09        4.64      3.57 o 
  -5   0   9       95.47      116.73      7.61 o 
  -3   0   9      124.98      127.30      6.42 o 
  -1   0   9       35.80       41.70      3.27 o 
   1   0   9       29.10       27.47      2.82 o 
   3   0   9       39.36       46.53      2.87 o 
   5   0   9      531.20      587.31     13.05 o 
   7   0   9      438.22      432.57     17.97 o 
  -9   1   9      117.34      123.42     10.14 o 
  -8   1   9      195.89      214.98     10.25 o 
  -7   1   9     1025.73     1048.47     19.52 o 
  -6   1   9      163.02      150.67      6.51 o 
  -5   1   9      694.96      694.72     13.86 o 
  -4   1   9      413.01      477.76     10.66 o 
  -3   1   9       38.75       29.67      1.86 o 
  -2   1   9        8.31        2.33      1.01 o 
  -1   1   9     2594.01     2378.57     21.48 o 
   0   1   9     1166.48     1063.80     11.73 o 
   1   1   9     1588.28     1421.14     14.75 o 
   2   1   9      687.43      597.67      6.82 o 
   3   1   9      384.01      402.51      5.55 o 
   4   1   9       23.90       97.31      4.50 o 
   5   1   9       23.71       27.61      2.50 o 
   6   1   9      173.65      175.34      5.10 o 
   7   1   9      100.18      109.83      8.07 o 
   8   1   9        0.01        4.42      3.14 o 
  -9   2   9        6.27        1.45      4.41 o 
  -8   2   9      365.32      339.91     15.59 o 
  -7   2   9      110.86      116.14      6.14 o 
  -6   2   9       20.23       40.21      4.05 o 
  -5   2   9       15.19       21.13      3.12 o 
  -4   2   9       17.83       14.96      2.48 o 
  -3   2   9      145.24      164.42      6.17 o 
  -2   2   9      191.65      143.99      3.56 o 
  -1   2   9      258.64      230.36      4.55 o 
   0   2   9     2150.17     1951.45     18.57 o 
   1   2   9      233.99      201.65      4.46 o 
   2   2   9      310.75      288.97      4.99 o 
   3   2   9       28.38       28.17      2.00 o 
   4   2   9      100.30      105.90      3.36 o 
   5   2   9      311.85      306.91      6.28 o 
   6   2   9      733.52      682.68     10.45 o 
   7   2   9       72.13       75.21      5.28 o 
   8   2   9        4.00       15.86      3.82 o 
  -9   3   9       22.06       20.39      6.07 o 
  -8   3   9      848.73      874.15     26.75 o 
  -7   3   9       10.28        8.88      4.49 o 
  -6   3   9      778.32      774.22     15.46 o 
  -5   3   9        5.13       11.29      2.55 o 
  -4   3   9      262.56      284.85      6.32 o 
  -3   3   9        2.69        7.24      1.53 o 
  -2   3   9     1000.46      900.97     10.35 o 
  -1   3   9        0.58        2.68      1.04 o 
   0   3   9     4022.78     3976.67     33.54 o 
   1   3   9       62.58       47.98      2.20 o 
   2   3   9     1311.64     1197.30     12.21 o 
   3   3   9      111.56       98.00      3.14 o 
   4   3   9      136.53      165.19      4.63 o 
   5   3   9       74.45       85.21      3.31 o 
   6   3   9      105.32      104.13      3.77 o 
   7   3   9       59.87       46.27      4.00 o 
   8   3   9        2.47        3.07      3.02 o 
  -9   4   9      285.73      308.00     16.12 o 
  -8   4   9       66.53       66.07      8.22 o 
  -7   4   9      193.90      193.39     11.88 o 
  -6   4   9       35.60       31.41      5.73 o 
  -5   4   9     1107.36     1077.32     19.64 o 
  -4   4   9       52.19       74.79      3.35 o 
  -3   4   9     2215.95     2283.99     20.90 o 
  -2   4   9      147.23      153.59      3.75 o 
  -1   4   9      971.47      992.30     11.23 o 
   0   4   9      147.05      139.45      3.68 o 
   1   4   9      938.65      834.41      9.42 o 
   2   4   9       88.38       76.50      2.77 o 
   3   4   9      156.29      150.38      3.87 o 
   4   4   9        6.16        8.06      1.56 o 
   5   4   9        1.49        8.92      1.77 o 
   6   4   9      101.03       84.17      3.51 o 
   7   4   9      144.23      158.49      6.21 o 
   8   4   9       31.44       37.04      5.14 o 
  -9   5   9       75.86       84.07      9.68 o 
  -8   5   9      198.65      228.27     13.34 o 
  -7   5   9      628.49      580.41     20.73 o 
  -6   5   9      336.16      358.78     15.23 o 
  -5   5   9      330.21      341.19     14.16 o 
  -4   5   9        0.00       10.52      1.83 o 
  -3   5   9     1146.75     1074.47     11.82 o 
  -2   5   9      647.86      648.10      9.35 o 
  -1   5   9     1347.26     1354.47     15.02 o 
   0   5   9      533.67      539.16      7.72 o 
   1   5   9      894.58      906.16     10.08 o 
   2   5   9        3.38        4.57      1.27 o 
   3   5   9        3.05        4.31      1.33 o 
   4   5   9        1.46       13.38      1.77 o 
   5   5   9        2.41        3.31      1.47 o 
   6   5   9       14.63       12.85      2.21 o 
   7   5   9      203.00      206.74      7.15 o 
   8   5   9      156.97      134.04     11.44 o 
  -9   6   9       69.36       62.39      8.99 o 
  -8   6   9       22.94       15.12      5.27 o 
  -7   6   9      287.34      243.74     13.64 o 
  -6   6   9      177.34      153.68     10.23 o 
  -5   6   9       55.23       59.91      7.11 o 
  -4   6   9       81.61       86.96      4.88 o 
  -3   6   9      159.48      150.89      4.03 o 
  -2   6   9      687.62      623.02      8.35 o 
  -1   6   9      321.35      300.43      6.97 o 
   0   6   9      442.96      374.52      6.30 o 
   1   6   9       89.75      111.48      5.02 o 
   2   6   9      311.36      330.08      5.84 o 
   3   6   9      170.91      190.38      4.45 o 
   4   6   9       36.75       38.30      2.51 o 
   5   6   9      655.36      649.31      9.24 o 
   6   6   9       15.01       16.47      2.64 o 
   7   6   9      345.93      368.26     12.86 o 
   8   6   9       54.79       52.04      8.58 o 
  -8   7   9       11.73        8.70      4.65 o 
  -7   7   9      360.92      398.68     17.42 o 
  -6   7   9       38.95       43.68      6.86 o 
  -5   7   9      444.27      467.63     17.43 o 
  -4   7   9       10.33       13.11      2.57 o 
  -3   7   9      303.36      333.44     10.10 o 
  -2   7   9      126.95      125.00      3.59 o 
  -1   7   9     1134.71     1157.24     12.88 o 
   0   7   9       96.41      126.44      4.38 o 
   1   7   9     2475.13     2445.71     21.34 o 
   2   7   9        9.02        5.96      1.95 o 
   3   7   9      334.41      303.22      5.74 o 
   4   7   9      312.26      304.90      5.95 o 
   5   7   9        0.06        1.77      1.64 o 
   6   7   9      104.14      103.75      4.42 o 
   7   7   9       82.92      103.84      6.95 o 
   8   7   9       23.87       33.15      7.49 o 
  -8   8   9        0.49        2.42      4.29 o 
  -7   8   9       20.75       16.15      5.19 o 
  -6   8   9        3.48        0.43      3.39 o 
  -5   8   9       98.28      100.20      8.33 o 
  -4   8   9       18.75       53.97      4.42 o 
  -3   8   9       93.90       85.91      3.87 o 
  -2   8   9       37.77       42.93      2.95 o 
  -1   8   9      460.51      435.14      6.97 o 
   0   8   9       41.73       39.55      2.46 o 
   1   8   9      406.56      380.46      7.13 o 
   2   8   9        0.68        6.74      1.82 o 
   3   8   9      116.77      124.43      3.81 o 
   4   8   9       66.35       72.66      3.55 o 
   5   8   9        4.10        7.01      2.82 o 
   6   8   9      160.01      153.75      6.07 o 
   7   8   9        5.43       15.96      3.89 o 
  -8   9   9      362.57      359.74     18.06 o 
  -7   9   9       14.86       10.74      4.92 o 
  -6   9   9     1075.29     1078.77     30.56 o 
  -5   9   9       14.13       19.80      5.19 o 
  -4   9   9       96.84      103.03      5.37 o 
  -3   9   9      406.82      396.45      8.06 o 
  -2   9   9      426.61      429.26      8.45 o 
  -1   9   9       70.21       73.23      3.70 o 
   0   9   9     1199.89     1227.51     14.85 o 
   1   9   9       86.73       74.39      2.99 o 
   2   9   9      327.42      325.66      6.00 o 
   3   9   9      172.28      147.07      4.22 o 
   4   9   9       50.03       65.30      4.15 o 
   5   9   9        8.64       13.76      2.68 o 
   6   9   9       27.21       33.06      3.59 o 
   7   9   9       64.37       58.72      5.95 o 
  -7  10   9      138.22      160.61     11.79 o 
  -6  10   9       27.26       38.56      6.85 o 
  -5  10   9      211.08      205.98     11.98 o 
  -4  10   9        6.74       16.36      2.96 o 
  -3  10   9      293.30      276.17      6.86 o 
  -2  10   9       33.46       41.86      3.18 o 
  -1  10   9      475.74      465.18      9.08 o 
   0  10   9        1.94        4.05      1.84 o 
   1  10   9      357.68      389.88      7.54 o 
   2  10   9       27.24       32.41      2.60 o 
   3  10   9       26.28       24.49      2.90 o 
   4  10   9      375.58      373.97      8.86 o 
   5  10   9       74.99       78.64      4.69 o 
   6  10   9      161.38      170.21      9.21 o 
   7  10   9       39.98       53.77      6.03 o 
  -7  11   9       54.71       39.33      7.36 o 
  -6  11   9      182.51      202.20     12.76 o 
  -5  11   9      250.88      261.36     13.90 o 
  -4  11   9        2.64        5.62      2.52 o 
  -3  11   9      180.08      173.77      5.66 o 
  -2  11   9      163.46      157.78      5.39 o 
  -1  11   9      349.03      299.31      7.37 o 
   0  11   9      230.90      235.42      6.53 o 
   1  11   9     1480.59     1366.75     22.44 o 
   2  11   9      189.34      164.04      7.19 o 
   3  11   9      114.89      110.80      4.93 o 
   4  11   9        0.73        1.09      2.07 o 
   5  11   9        1.17        1.87      2.18 o 
   6  11   9       54.68       44.00      5.44 o 
  -7  12   9       72.87       63.61      9.25 o 
  -6  12   9        9.93       13.39      5.12 o 
  -5  12   9       14.33       18.23      5.39 o 
  -4  12   9       87.32      105.64      6.11 o 
  -3  12   9        0.58        3.15      2.37 o 
  -2  12   9       97.36       82.88      7.37 o 
  -1  12   9      413.31      384.43      8.63 o 
   0  12   9        1.74        0.88      1.81 o 
   1  12   9      191.38      190.50     10.00 o 
   2  12   9       53.45       78.05      5.58 o 
   3  12   9       25.27       22.79      3.92 o 
   4  12   9       70.05      100.95      6.11 o 
   5  12   9      127.00      132.56      6.00 o 
   6  12   9       24.52       23.03      4.56 o 
  -6  13   9       59.27       69.23      9.39 o 
  -5  13   9      133.99      133.98     10.58 o 
  -4  13   9       34.40       29.69      5.92 o 
  -3  13   9        4.39        2.20      2.49 o 
  -2  13   9       10.19        7.12      2.29 o 
  -1  13   9      810.54      720.62     12.54 o 
   0  13   9      165.13      161.28     11.03 o 
   1  13   9      459.16      438.31     12.18 o 
   2  13   9       20.65       20.77      3.66 o 
   3  13   9       69.36       53.92      5.20 o 
   4  13   9        2.75        4.17      2.90 o 
   5  13   9       80.56       82.16      5.32 o 
  -5  14   9       53.40       71.52      8.84 o 
  -4  14   9      360.05      374.48     22.07 o 
  -3  14   9        2.63        1.68      2.64 o 
  -2  14   9      466.73      464.05     10.24 o 
  -1  14   9       13.76       14.76      2.74 o 
   0  14   9      280.33      328.96     10.54 o 
   1  14   9       15.27        9.22      3.13 o 
   2  14   9      156.92      164.46      7.93 o 
   3  14   9        1.85        3.22      3.00 o 
   4  14   9       49.23       63.29      5.89 o 
   5  14   9       19.18       31.16      7.42 o 
  -5  15   9       19.02       16.95      5.88 o 
  -4  15   9       18.13       22.62      4.09 o 
  -3  15   9        0.45        3.00      2.78 o 
  -2  15   9      382.44      352.55      9.00 o 
  -1  15   9       23.04       27.45      3.52 o 
   0  15   9      439.08      447.14     10.46 o 
   1  15   9       48.53       37.10      4.72 o 
   2  15   9      163.69      163.75      8.19 o 
   3  15   9       33.72       41.73      5.12 o 
   4  15   9        8.86       13.15      4.69 o 
  -4  16   9        6.48        6.35      4.94 o 
  -3  16   9        2.86        6.16      4.83 o 
  -2  16   9        0.40        0.74      2.27 o 
  -1  16   9       17.22       13.11      3.02 o 
   0  16   9        5.15        3.82      2.64 o 
   1  16   9       35.48       40.69      4.14 o 
   2  16   9        4.60        5.77      3.44 o 
   3  16   9       72.49       74.75      6.55 o 
  -2  17   9       97.10       86.74      5.47 o 
  -1  17   9      366.28      348.50      9.91 o 
   0  17   9      104.03      114.79      6.05 o 
   1  17   9       32.99       29.01      4.06 o 
  -8   0  10       94.90      105.51      9.43 o 
  -6   0  10     1435.77     1411.23     33.19 o 
  -4   0  10        1.16        0.02      2.47 o 
  -2   0  10      187.59      187.35      6.01 o 
   0   0  10     2943.79     3044.25     38.39 o 
   2   0  10      640.00      606.67     18.03 o 
   4   0  10     1932.76     1969.10     29.03 o 
   6   0  10       14.73       11.32      3.03 o 
   8   0  10        3.94        2.52      4.10 o 
  -9   1  10        6.98        4.00      4.31 o 
  -8   1  10       96.73      107.36      6.45 o 
  -7   1  10       14.89        6.83      2.87 o 
  -6   1  10      107.21      112.46      5.91 o 
  -5   1  10       82.14       83.65      6.33 o 
  -4   1  10     1263.66     1318.27     21.23 o 
  -3   1  10       16.54       17.02      2.64 o 
  -2   1  10      227.87      189.20      4.73 o 
  -1   1  10      175.38      195.85      4.38 o 
   0   1  10      837.33      770.23      9.83 o 
   1   1  10      904.66      844.39     10.61 o 
   2   1  10     1136.53     1061.45     11.43 o 
   3   1  10      649.58      651.54      8.52 o 
   4   1  10       19.64       46.97      3.48 o 
   5   1  10        2.31        2.22      1.67 o 
   6   1  10       39.62       37.45      3.88 o 
   7   1  10       69.91       76.48      7.25 o 
   8   1  10      225.75      204.35      9.60 o 
  -9   2  10       98.10       97.60     10.08 o 
  -8   2  10      207.32      191.22     11.99 o 
  -7   2  10      422.42      448.39     16.15 o 
  -6   2  10      451.34      420.73     11.13 o 
  -5   2  10       74.01       74.12      4.90 o 
  -4   2  10       50.54       48.11      4.04 o 
  -3   2  10      135.05      154.62      4.16 o 
  -2   2  10       70.57       66.74      2.77 o 
  -1   2  10       69.81       66.70      2.79 o 
   0   2  10      381.00      347.17      6.10 o 
   1   2  10      300.75      314.20      5.95 o 
   2   2  10        0.94       -1.30      1.54 o 
   3   2  10       34.11       27.62      2.85 o 
   4   2  10        8.70       36.42      3.62 o 
   5   2  10       10.58        7.95      2.50 o 
   6   2  10        2.52        0.51      1.61 o 
   7   2  10        3.45       -1.50      2.02 o 
   8   2  10        0.68        2.23      3.22 o 
  -9   3  10        9.16        7.62      5.19 o 
  -8   3  10        0.21       -1.29      3.91 o 
  -7   3  10      225.78      226.84     12.58 o 
  -6   3  10        6.38        3.90      2.56 o 
  -5   3  10      234.94      249.16      8.10 o 
  -4   3  10      479.12      453.46     14.51 o 
  -3   3  10        0.30        3.86      1.25 o 
  -2   3  10      204.46      175.29      4.15 o 
  -1   3  10     1176.48     1150.19     15.61 o 
   0   3  10      270.24      271.52      5.34 o 
   1   3  10     1509.55     1386.22     25.07 o 
   2   3  10      330.72      316.40      5.55 o 
   3   3  10     1121.99     1118.85     12.30 o 
   4   3  10     1448.25     1327.43     17.03 o 
   5   3  10       31.98       31.81      2.76 o 
   6   3  10       28.65       24.71      2.71 o 
   7   3  10      229.72      221.03     10.05 o 
   8   3  10      124.27      128.69      8.04 o 
  -9   4  10      155.56      126.97     11.48 o 
  -8   4  10       17.22       13.75      5.55 o 
  -7   4  10     1146.12     1119.04     30.94 o 
  -6   4  10      569.31      542.09     19.31 o 
  -5   4  10      838.62      805.15     30.59 o 
  -4   4  10        1.19       -0.68      1.28 o 
  -3   4  10       78.00       80.07      3.22 o 
  -2   4  10       23.90       22.77      2.33 o 
  -1   4  10     1657.07     1531.75     15.86 o 
   0   4  10       82.96      117.53      3.59 o 
   1   4  10      843.51      772.25     10.13 o 
   2   4  10        2.14        5.42      1.35 o 
   3   4  10      326.85      297.69      8.17 o 
   4   4  10      363.44      400.41      6.87 o 
   5   4  10       87.00       72.24      3.33 o 
   6   4  10       33.40       22.66      2.70 o 
   7   4  10      101.47       99.17      5.45 o 
   8   4  10        0.21       -2.59      2.79 o 
  -8   5  10      112.50      120.32     10.34 o 
  -7   5  10       29.28       41.68      7.05 o 
  -6   5  10       87.16      106.22      8.88 o 
  -5   5  10      115.12       97.85      8.34 o 
  -4   5  10      268.48      282.07      6.50 o 
  -3   5  10      106.40      112.29      4.04 o 
  -2   5  10      116.03      117.56      4.01 o 
  -1   5  10      524.57      494.19      7.54 o 
   0   5  10      356.08      371.36      6.47 o 
   1   5  10       62.53       71.66      3.25 o 
   2   5  10      444.25      411.36      6.60 o 
   3   5  10        0.07        0.42      1.27 o 
   4   5  10      142.78      138.57      4.11 o 
   5   5  10       43.81       48.34      3.34 o 
   6   5  10       53.55       50.43      3.46 o 
   7   5  10       61.04       59.21      4.54 o 
   8   5  10      392.56      474.05     21.51 o 
  -8   6  10      229.57      202.63     13.55 o 
  -7   6  10       26.28       29.39      6.61 o 
  -6   6  10      974.48      917.43     27.12 o 
  -5   6  10       86.40       90.24      8.35 o 
  -4   6  10       12.69       13.18      2.64 o 
  -3   6  10      482.74      472.38      7.31 o 
  -2   6  10     1035.48      981.84     11.67 o 
  -1   6  10      451.16      415.78      6.91 o 
   0   6  10     1155.44     1175.11     13.39 o 
   1   6  10       35.16       24.68      2.00 o 
   2   6  10      419.11      412.86      8.11 o 
   3   6  10      156.50      140.90      4.05 o 
   4   6  10      289.59      271.29      5.73 o 
   6   6  10      184.14      178.95      5.58 o 
   7   6  10      105.29      129.54      6.51 o 
  -8   7  10       16.84       21.06      6.05 o 
  -7   7  10        3.97        3.39      4.26 o 
  -6   7  10      158.32      173.45     11.45 o 
  -5   7  10      444.89      407.57     16.51 o 
  -4   7  10       11.76       21.63      3.14 o 
  -3   7  10     1362.89     1296.06     16.67 o 
  -2   7  10       98.21       96.61      3.35 o 
  -1   7  10     1473.93     1379.58     15.91 o 
   0   7  10      895.28      903.87     11.38 o 
   1   7  10      840.59      787.63     12.65 o 
   2   7  10      975.53      911.65     10.90 o 
   3   7  10      403.00      375.91      6.66 o 
   4   7  10      247.61      261.94      6.22 o 
   5   7  10        0.62       -1.65      1.65 o 
   6   7  10      322.25      323.76      7.44 o 
   7   7  10       22.44       23.17      4.67 o 
  -8   8  10      314.16      300.46     16.45 o 
  -7   8  10      611.20      610.81     22.83 o 
  -6   8  10       52.93       41.63      7.09 o 
  -5   8  10     1005.34      957.90     27.49 o 
  -4   8  10      250.38      275.99      8.60 o 
  -3   8  10      470.98      483.64      9.06 o 
  -2   8  10       36.15       28.60      3.76 o 
  -1   8  10       69.49       58.62      3.51 o 
   0   8  10       19.67       30.27      2.41 o 
   1   8  10       30.72       31.11      2.28 o 
   2   8  10       64.15       65.44      3.26 o 
   3   8  10      148.18      140.27      4.20 o 
   4   8  10      174.41      191.40      5.43 o 
   5   8  10        1.10        2.27      2.13 o 
   6   8  10        0.01       -0.94      2.14 o 
   7   8  10      172.92      198.79      9.15 o 
  -7   9  10      114.54      140.82     11.14 o 
  -6   9  10       10.85        7.37      4.69 o 
  -5   9  10      250.56      252.30     13.38 o 
  -4   9  10        0.01        6.55      2.49 o 
  -3   9  10      103.15       83.75      4.08 o 
  -2   9  10        0.05       -0.01      1.46 o 
  -1   9  10     1081.98     1074.66     19.47 o 
   0   9  10      125.49      120.21      4.69 o 
   1   9  10     1430.54     1415.02     14.83 o 
   2   9  10       99.28      104.57      3.93 o 
   3   9  10      153.66      143.76      4.69 o 
   4   9  10      104.14      129.81      5.93 o 
   5   9  10        3.06        1.96      2.30 o 
   6   9  10        8.53       12.37      3.90 o 
   7   9  10       24.81       37.66      5.39 o 
  -7  10  10      146.57      131.03     11.09 o 
  -6  10  10      357.27      357.09     16.96 o 
  -5  10  10      274.30      253.53     13.62 o 
  -4  10  10      168.90      187.43      8.83 o 
  -3  10  10       88.79       88.75      5.37 o 
  -2  10  10       24.83       20.59      3.41 o 
  -1  10  10      198.60      171.42      5.67 o 
   0  10  10       71.41       89.36      4.21 o 
   1  10  10       76.95       82.53      4.85 o 
   2  10  10       11.33        5.01      1.80 o 
   3  10  10      350.24      346.51      7.99 o 
   4  10  10       50.78       77.58      4.70 o 
   5  10  10       33.70       32.03      4.14 o 
   6  10  10       58.73       76.49      5.14 o 
  -7  11  10        1.26        0.97      4.27 o 
  -6  11  10       45.87       45.81      7.83 o 
  -5  11  10      117.01       99.58      9.58 o 
  -4  11  10        9.59        7.95      2.81 o 
  -3  11  10       41.23       40.54      4.31 o 
  -2  11  10       23.11       20.30      2.97 o 
  -1  11  10        0.78        1.66      1.87 o 
   0  11  10      281.02      286.65      7.46 o 
   1  11  10      360.99      363.09      8.54 o 
   2  11  10      190.86      178.28      7.63 o 
   3  11  10        0.96       -1.05      3.50 o 
   4  11  10       37.81       48.02      4.09 o 
   5  11  10        0.05        0.41      2.29 o 
   6  11  10      567.62      601.54     12.88 o 
  -6  12  10      146.33      160.37     12.04 o 
  -5  12  10       61.28       53.86      7.93 o 
  -4  12  10      167.14      189.14      8.05 o 
  -3  12  10      121.38      116.20      6.22 o 
  -2  12  10        3.31        3.62      2.01 o 
  -1  12  10        0.33        0.87      2.47 o 
   0  12  10       89.63       82.49      4.49 o 
   1  12  10        5.25       15.20      3.36 o 
   2  12  10      222.34      210.80     18.46 o 
   3  12  10       39.43       35.69      4.56 o 
   4  12  10        1.75        0.66      2.19 o 
   5  12  10        7.13        8.08      2.81 o 
  -6  13  10      168.34      183.24     13.29 o 
  -5  13  10       15.29       15.03      5.42 o 
  -4  13  10       15.56       14.02      4.57 o 
  -3  13  10       67.58       68.85      5.53 o 
  -2  13  10       27.25       25.64      3.17 o 
  -1  13  10      236.42      200.55      7.25 o 
   0  13  10      390.65      373.29     11.18 o 
   1  13  10       28.59       19.69      3.64 o 
   2  13  10      289.14      287.10     10.16 o 
   3  13  10       27.62       29.70      4.48 o 
   4  13  10       10.09       10.85      6.91 o 
   5  13  10       81.40      105.88     11.49 o 
  -5  14  10      336.55      336.67     17.04 o 
  -4  14  10       96.27      100.35      6.65 o 
  -3  14  10       35.47       29.08      6.46 o 
  -2  14  10        4.79        7.61      2.54 o 
  -1  14  10        3.71       -0.30      2.42 o 
   0  14  10       33.83       36.70      9.71 o 
   1  14  10        0.22       -0.68      2.65 o 
   2  14  10        2.66       -0.55      3.41 o 
   3  14  10       96.67      103.32      7.00 o 
   4  14  10       96.82      140.07      7.96 o 
  -4  15  10       26.16       25.42      4.41 o 
  -3  15  10        4.01        0.71      3.52 o 
  -2  15  10        9.04       10.60      3.38 o 
  -1  15  10       46.95       37.45      4.81 o 
   0  15  10        0.56       -1.59      2.38 o 
   1  15  10      143.26      119.16      8.16 o 
   2  15  10       20.08       18.60      7.34 o 
   3  15  10       15.73       23.09      4.60 o 
  -3  16  10       59.06       45.90      7.75 o 
  -2  16  10       64.78       77.96      6.32 o 
  -1  16  10      114.12      128.49     10.36 o 
   0  16  10        3.76        0.75      2.98 o 
   1  16  10      196.98      201.54      9.43 o 
   2  16  10        1.70        4.53      3.78 o 
  -7   0  11      177.54      186.55     11.56 o 
  -5   0  11      514.59      540.06     18.19 o 
  -3   0  11      251.06      291.49      7.91 o 
  -1   0  11     1081.96     1079.47     38.43 o 
   1   0  11     4099.41     3785.47     47.26 o 
   3   0  11     2400.22     2340.32     66.71 o 
   5   0  11       59.70       50.71      4.77 o 
   7   0  11       12.25       27.96      4.28 o 
  -8   1  11      165.71      175.57     11.65 o 
  -7   1  11      310.83      330.94     10.70 o 
  -6   1  11       76.99       71.64      5.66 o 
  -5   1  11        0.77        3.18      2.29 o 
  -4   1  11      939.66      827.98     16.11 o 
  -3   1  11      100.28      105.99      3.49 o 
  -2   1  11      120.18      122.79      3.67 o 
  -1   1  11       87.56       80.35      3.13 o 
   0   1  11      672.67      618.00      8.89 o 
   1   1  11      271.61      228.08      5.29 o 
   2   1  11       17.33       18.58      2.12 o 
   3   1  11      125.91      139.54      6.57 o 
   4   1  11       36.57       57.06      4.41 o 
   5   1  11       31.89       32.33      2.83 o 
   6   1  11      403.20      433.50      8.68 o 
   7   1  11       28.66       17.36      2.68 o 
   8   1  11      170.96      172.78     10.58 o 
  -8   2  11      128.04      126.05     10.31 o 
  -7   2  11      179.02      177.81     18.93 o 
  -6   2  11      541.79      556.69     13.56 o 
  -5   2  11      423.00      391.97     10.75 o 
  -4   2  11      596.27      640.82     20.88 o 
  -3   2  11       90.18       83.16      3.20 o 
  -2   2  11      116.85      106.78      3.49 o 
  -1   2  11      126.33      111.25      4.09 o 
   0   2  11     1413.86     1435.73     15.57 o 
   1   2  11      189.60      171.06      4.57 o 
   2   2  11     1087.90     1022.81     11.56 o 
   3   2  11        0.07        1.25      1.25 o 
   4   2  11      685.48      744.98     11.00 o 
   5   2  11        4.64        9.10      2.02 o 
   6   2  11        7.04        5.38      1.99 o 
   7   2  11       89.73       93.71      4.57 o 
  -8   3  11       32.88       28.59      6.62 o 
  -7   3  11        0.53       -2.90      2.90 o 
  -6   3  11        0.39       -0.19      2.31 o 
  -5   3  11       96.06      112.30      5.86 o 
  -4   3  11      166.26      184.81      7.05 o 
  -3   3  11      262.04      251.68      5.21 o 
  -2   3  11      215.08      206.17      4.75 o 
  -1   3  11       35.60       36.75      2.39 o 
   0   3  11        0.87        0.16      1.20 o 
   1   3  11      128.00      110.31      3.79 o 
   2   3  11       16.53       16.38      1.84 o 
   3   3  11      103.40      108.46      3.85 o 
   4   3  11       45.99       41.53      3.07 o 
   5   3  11       16.69       35.60      6.05 o 
   6   3  11      400.62      419.88      8.55 o 
   7   3  11        0.74       -0.90      2.22 o 
  -8   4  11       99.37       97.38     10.01 o 
  -7   4  11        8.37        8.28      4.90 o 
  -6   4  11      627.09      626.98     21.49 o 
  -5   4  11      185.56      207.84     13.46 o 
  -4   4  11      463.67      458.00     11.28 o 
  -3   4  11      133.95      169.14      4.35 o 
  -2   4  11      164.20      165.61      4.31 o 
  -1   4  11        1.60        2.09      1.55 o 
   0   4  11     1357.03     1369.14     15.16 o 
   1   4  11      503.75      496.09      8.05 o 
   2   4  11      846.63      825.46     12.23 o 
   3   4  11      240.78      253.87      5.41 o 
   4   4  11      324.62      310.21      6.17 o 
   5   4  11       26.80       20.94      2.52 o 
   6   4  11        0.54       -1.65      1.65 o 
   7   4  11        0.00       -2.08      2.08 o 
  -8   5  11        0.86        8.46      5.25 o 
  -7   5  11      117.08      120.84     10.39 o 
  -6   5  11       98.71      112.83      9.42 o 
  -5   5  11      143.87      112.84      9.30 o 
  -4   5  11      207.05      206.70     15.53 o 
  -3   5  11       50.49       58.93      2.86 o 
  -2   5  11       46.30       38.99      2.46 o 
  -1   5  11      223.85      227.18      5.12 o 
   0   5  11        7.40        9.35      1.72 o 
   1   5  11      514.96      467.05      7.85 o 
   2   5  11      572.49      536.61      8.19 o 
   3   5  11      153.29      154.57      4.30 o 
   4   5  11       83.99      126.23      4.47 o 
   5   5  11        2.62        8.05      1.96 o 
   6   5  11      127.34      150.53      5.27 o 
   7   5  11       18.43       17.91      3.31 o 
  -8   6  11       10.14       11.82      5.47 o 
  -7   6  11      578.43      563.14     21.70 o 
  -6   6  11       25.25       26.76      6.41 o 
  -5   6  11     1876.84     1863.27     42.71 o 
  -4   6  11        1.02       16.86      2.99 o 
  -3   6  11      189.27      178.83      5.29 o 
  -2   6  11        8.27       10.68      1.75 o 
  -1   6  11      130.11      142.16      7.29 o 
   0   6  11      135.01      131.85      4.12 o 
   1   6  11     1222.90     1216.39     14.37 o 
   2   6  11      206.47      193.89      4.77 o 
   3   6  11      107.24       90.92      3.54 o 
   4   6  11       17.63       22.07      2.34 o 
   5   6  11       67.43       71.18      3.87 o 
   6   6  11        1.33        2.12      1.92 o 
   7   6  11        7.14        4.74      2.65 o 
  -8   7  11       27.86       30.01      7.23 o 
  -7   7  11        3.29        4.45      4.43 o 
  -6   7  11        3.72       -0.58      3.61 o 
  -5   7  11       55.21       67.41      7.94 o 
  -4   7  11      540.52      554.38     12.66 o 
  -3   7  11       12.69        9.68      2.45 o 
  -2   7  11       32.20       27.17      2.77 o 
  -1   7  11       67.02       52.92      2.89 o 
   0   7  11        2.47        9.18      1.72 o 
   1   7  11        0.01        1.63      1.92 o 
   2   7  11       54.98       64.27      3.07 o 
   3   7  11       73.58       65.24      5.08 o 
   4   7  11        7.51       35.28      3.01 o 
   5   7  11        6.66       11.96      2.23 o 
   6   7  11      120.08      131.84      5.14 o 
   7   7  11       78.58       93.76      7.19 o 
  -7   8  11      128.13       97.48     10.34 o 
  -6   8  11      569.93      593.44     22.07 o 
  -5   8  11      184.87      195.38     12.07 o 
  -4   8  11      428.53      427.58     22.42 o 
  -3   8  11       42.54       46.26      4.26 o 
  -2   8  11        0.59       -0.45      1.56 o 
  -1   8  11       95.67      102.18      5.67 o 
   0   8  11      119.35      117.36      4.76 o 
   1   8  11      196.58      194.59      5.61 o 
   2   8  11      273.13      279.84      6.93 o 
   3   8  11      116.68      108.61      7.67 o 
   4   8  11       10.23       18.58      2.56 o 
   5   8  11       20.84       19.93      2.73 o 
   6   8  11       18.44       11.02      2.97 o 
  -7   9  11        1.49       -1.87      4.29 o 
  -6   9  11      220.19      231.56     13.84 o 
  -5   9  11        1.88        2.76      4.10 o 
  -4   9  11        3.66       11.36      2.96 o 
  -3   9  11       17.74       17.77      3.27 o 
  -2   9  11       59.98       61.98      3.77 o 
  -1   9  11       26.73       18.34      2.59 o 
   0   9  11      182.35      186.39      7.96 o 
   1   9  11       10.85       11.01      2.02 o 
   2   9  11      125.52      115.79      4.36 o 
   3   9  11        0.91        0.61      1.67 o 
   4   9  11       92.26      105.81      4.48 o 
   5   9  11        4.07        8.43      2.69 o 
   6   9  11      134.87      145.46      6.48 o 
  -7  10  11       30.76       25.94      6.53 o 
  -6  10  11      310.62      287.04     15.83 o 
  -5  10  11      355.67      375.60     17.27 o 
  -4  10  11      331.56      338.50     10.35 o 
  -3  10  11       14.77       13.22      2.97 o 
  -2  10  11        3.07        6.35      2.75 o 
  -1  10  11       10.56       18.87      5.47 o 
   0  10  11      691.29      686.33     12.07 o 
   1  10  11      220.24      211.89     11.06 o 
   2  10  11     1390.27     1381.52     16.57 o 
   3  10  11        7.48        9.29      2.14 o 
   4  10  11      130.46      131.86      5.81 o 
   5  10  11       50.89       48.03      4.40 o 
   6  10  11        0.40       -1.07      2.52 o 
  -6  11  11      138.63      124.55     11.32 o 
  -5  11  11      111.45       93.79      9.89 o 
  -4  11  11        4.86       10.41      3.21 o 
  -3  11  11       84.38       77.26      5.54 o 
  -2  11  11        3.95       -1.74      1.74 o 
  -1  11  11       28.64       25.60      3.73 o 
   0  11  11       30.60       20.15      2.90 o 
   1  11  11       95.15      104.93      5.31 o 
   2  11  11       69.72       55.64      4.93 o 
   3  11  11        0.91        2.62      2.27 o 
   4  11  11        0.02       33.56      3.84 o 
   5  11  11      111.44      116.56      6.06 o 
  -6  12  11       10.94        4.88      5.21 o 
  -5  12  11      347.30      368.71     17.72 o 
  -4  12  11        1.08        0.68      4.69 o 
  -3  12  11       69.04       65.37      5.43 o 
  -2  12  11        2.20        2.99      2.14 o 
  -1  12  11       97.82       89.19      4.79 o 
   0  12  11        2.68        6.40      2.34 o 
   1  12  11      636.89      618.25     14.98 o 
   2  12  11       16.32        8.34      3.23 o 
   3  12  11      416.56      424.51     21.86 o 
   4  12  11       45.83       66.58      6.06 o 
   5  12  11      106.44      127.92      6.47 o 
  -5  13  11      125.71      126.12     11.58 o 
  -4  13  11       14.04       12.77      3.66 o 
  -3  13  11       33.58       36.25      4.66 o 
  -2  13  11      215.10      228.15      8.79 o 
  -1  13  11        2.20        0.10      2.05 o 
   0  13  11      236.79      252.70     11.30 o 
   1  13  11       15.62       11.47      9.31 o 
   2  13  11       36.29       37.64      4.74 o 
   3  13  11        0.51        0.78      3.04 o 
   4  13  11       42.52       56.85     10.58 o 
  -4  14  11      128.94      158.83      8.18 o 
  -3  14  11       33.73       44.52      5.17 o 
  -2  14  11        3.57       -0.45      2.12 o 
  -1  14  11       85.69       83.87     12.40 o 
   0  14  11      280.27      262.65      9.95 o 
   1  14  11       21.94       17.60      6.73 o 
   2  14  11      384.47      380.35     12.28 o 
   3  14  11      141.57      139.97      7.83 o 
  -3  15  11       17.51       27.61      4.65 o 
  -2  15  11        0.81        3.16      3.18 o 
  -1  15  11       10.15        7.72      3.33 o 
   0  15  11        0.02        0.93      2.68 o 
   1  15  11        3.76        5.78      3.20 o 
   2  15  11        2.81        1.89      3.26 o 
  -1  16  11        5.62        3.39      3.31 o 
   0  16  11       75.99       93.17      8.56 o 
  -8   0  12       10.36        7.87      4.56 o 
  -6   0  12       15.76       15.80      4.81 o 
  -4   0  12      380.09      429.16     16.06 o 
  -2   0  12        0.50        0.59      1.85 o 
   0   0  12      348.69      322.43     18.89 o 
   2   0  12     3966.26     3669.17     47.34 o 
   4   0  12      752.25      787.77     16.68 o 
   6   0  12        7.45        0.94      2.71 o 
  -8   1  12       13.07       19.68      5.94 o 
  -7   1  12       43.13       43.89      5.11 o 
  -6   1  12      444.25      467.44     12.69 o 
  -5   1  12      325.91      324.80     10.05 o 
  -4   1  12      410.01      373.59     10.51 o 
  -3   1  12       47.16       56.25      2.92 o 
  -2   1  12     1117.69     1025.62     12.44 o 
  -1   1  12       33.77       38.44      2.59 o 
   0   1  12      100.03      116.60      3.95 o 
   1   1  12       11.11       16.01      2.00 o 
   2   1  12       16.65       20.63      2.32 o 
   3   1  12       57.14       53.50      3.32 o 
   4   1  12        7.60       21.72      2.49 o 
   5   1  12       27.23       33.17      3.01 o 
   6   1  12       31.03       28.46      3.09 o 
   7   1  12       16.67       23.06      3.25 o 
  -8   2  12        0.18       -2.63      3.93 o 
  -7   2  12       39.51       54.60      7.87 o 
  -6   2  12        1.02        0.55      2.51 o 
  -5   2  12      426.37      452.56     12.07 o 
  -4   2  12       51.89       90.74      5.38 o 
  -3   2  12      912.98      923.00     18.80 o 
  -2   2  12       15.26        9.59      1.77 o 
  -1   2  12       16.34       20.91      2.14 o 
   0   2  12       94.37      102.17      3.69 o 
   1   2  12      401.01      370.17      7.03 o 
   2   2  12       53.53       46.43      3.01 o 
   3   2  12      204.14      215.06      5.64 o 
   4   2  12       15.76       17.09      2.35 o 
   5   2  12       60.75       63.77      3.75 o 
   6   2  12       23.59       24.17      2.95 o 
   7   2  12       16.85       27.94      3.35 o 
  -8   3  12       27.94       47.41      8.02 o 
  -7   3  12      151.31      157.54     11.57 o 
  -6   3  12       47.48       49.43      7.56 o 
  -5   3  12      927.21      914.15     44.17 o 
  -4   3  12       27.49       34.01      3.98 o 
  -3   3  12      118.07      117.89      4.64 o 
  -2   3  12      888.99      895.38     11.46 o 
  -1   3  12      146.98      134.97      4.17 o 
   0   3  12      327.90      297.96      6.65 o 
   1   3  12      173.03      171.86      6.91 o 
   2   3  12      367.18      369.60      7.28 o 
   3   3  12      399.11      366.74      7.45 o 
   4   3  12       32.76       91.79      4.85 o 
   5   3  12      179.12      176.73      9.00 o 
   6   3  12        0.46        4.52      2.01 o 
   7   3  12       11.52       10.16      2.55 o 
  -8   4  12       17.14       18.10      5.98 o 
  -7   4  12        8.12        9.87      4.89 o 
  -6   4  12       23.73       19.56      5.56 o 
  -5   4  12        0.03        5.96      4.20 o 
  -4   4  12       36.73       44.50      4.35 o 
  -3   4  12        1.29        5.77      1.56 o 
  -2   4  12       87.46       94.46      3.60 o 
  -1   4  12      434.39      412.17      7.30 o 
   0   4  12       53.18       64.23      3.22 o 
   1   4  12      547.87      508.70      8.50 o 
   2   4  12     1411.07     1316.18     19.81 o 
   3   4  12      786.50      764.60     14.57 o 
   4   4  12       55.09       87.03      4.16 o 
   5   4  12       19.28       15.99      2.49 o 
   6   4  12        1.00       -1.85      1.85 o 
   7   4  12       92.48       89.04      5.60 o 
  -8   5  12       85.37       77.49      9.86 o 
  -7   5  12      298.19      300.94     15.82 o 
  -6   5  12      806.78      801.38     25.95 o 
  -5   5  12      390.97      395.61     16.94 o 
  -4   5  12      861.41      836.41     25.00 o 
  -3   5  12      755.00      671.98     11.38 o 
  -2   5  12      535.16      541.19      8.52 o 
  -1   5  12       20.57       13.55      1.95 o 
   0   5  12      422.30      411.78      7.43 o 
   1   5  12        0.22        2.28      1.48 o 
   2   5  12      139.63      139.61      4.15 o 
   3   5  12       52.00       40.33      2.77 o 
   4   5  12       39.69       64.80      4.07 o 
   5   5  12       17.11       16.33      5.02 o 
   6   5  12       72.03       77.33      4.33 o 
   7   5  12       10.22        8.33      2.99 o 
  -7   6  12       72.33       77.22      9.63 o 
  -6   6  12       38.93       36.26      6.87 o 
  -5   6  12      123.34      117.51      9.65 o 
  -4   6  12       92.17      104.03      8.87 o 
  -3   6  12      118.91      116.32      5.88 o 
  -2   6  12       40.06       47.39      4.40 o 
  -1   6  12        9.68        7.57      2.14 o 
   0   6  12      485.20      531.72     12.38 o 
   1   6  12       53.93       48.12      3.06 o 
   2   6  12      543.37      537.60      8.35 o 
   3   6  12      192.22      183.34      4.95 o 
   4   6  12      122.19      116.61      4.57 o 
   5   6  12        0.06        2.42      1.93 o 
   6   6  12        0.32        3.27      2.14 o 
  -7   7  12        2.84        0.34      4.20 o 
  -6   7  12      296.16      263.96     14.94 o 
  -5   7  12      358.65      367.27     16.73 o 
  -4   7  12      671.61      659.27     14.45 o 
  -3   7  12        5.60        7.15      3.38 o 
  -2   7  12        6.49        2.98      1.83 o 
  -1   7  12       44.12       41.15      2.84 o 
   0   7  12       44.90       41.24      2.93 o 
   1   7  12        2.56        1.78      1.50 o 
   2   7  12      328.33      330.12      7.31 o 
   3   7  12      166.30      176.45      5.38 o 
   4   7  12      104.56      128.52      5.40 o 
   5   7  12       45.86       50.96      3.66 o 
   6   7  12       26.36       27.15      3.68 o 
  -7   8  12      133.26      142.20     11.73 o 
  -6   8  12       15.38       20.58      6.40 o 
  -5   8  12       63.66       84.20      9.41 o 
  -4   8  12      201.64      220.70      8.29 o 
  -3   8  12      182.45      184.85      7.52 o 
  -2   8  12       78.57       82.25      6.59 o 
  -1   8  12        1.32        1.58      1.74 o 
   0   8  12      280.15      259.14      7.68 o 
   1   8  12       53.37       59.52      3.40 o 
   2   8  12       74.41       82.23      4.27 o 
   3   8  12      193.33      174.15      5.62 o 
   4   8  12      195.84      216.36     11.64 o 
   5   8  12       15.32       15.87      2.67 o 
   6   8  12        0.52       -1.71      2.38 o 
  -6   9  12        1.49        4.78      4.58 o 
  -5   9  12      261.10      277.09     15.14 o 
  -4   9  12        0.20        5.89      3.68 o 
  -3   9  12      210.67      194.98      7.93 o 
  -2   9  12       47.71       44.65      3.52 o 
  -1   9  12       30.35       31.81      5.21 o 
   0   9  12      185.50      173.66      5.97 o 
   1   9  12      180.58      177.54      5.23 o 
   2   9  12       23.12       27.56      2.77 o 
   3   9  12      301.71      340.41      7.60 o 
   4   9  12        3.67       29.11      3.06 o 
   5   9  12      106.10      131.73      9.04 o 
  -6  10  12        0.79        1.17      4.16 o 
  -5  10  12      129.37      108.48     10.45 o 
  -4  10  12        6.75        7.56      3.07 o 
  -3  10  12      186.81      187.41      7.91 o 
  -2  10  12       57.47       55.94      3.96 o 
  -1  10  12      101.15       99.03      4.71 o 
   0  10  12      255.14      254.81      8.66 o 
   1  10  12      330.28      335.28     11.69 o 
   2  10  12      134.70      138.66      4.93 o 
   3  10  12      414.31      409.81      8.52 o 
   4  10  12        6.78        4.33      2.57 o 
   5  10  12        1.39        1.72      2.61 o 
  -6  11  12      228.94      261.62     15.72 o 
  -5  11  12      128.97      144.20     11.62 o 
  -4  11  12      661.85      660.23     15.63 o 
  -3  11  12      310.85      358.53     26.95 o 
  -2  11  12      196.58      204.06      6.71 o 
  -1  11  12      148.79      153.38      5.86 o 
   0  11  12      131.03      156.10      6.83 o 
   1  11  12       19.69       19.21      2.94 o 
   2  11  12       15.01       17.52      2.99 o 
   3  11  12       33.33       35.81      4.70 o 
   4  11  12       42.49       53.15      4.62 o 
   5  11  12       25.50       24.21      3.74 o 
  -5  12  12        5.19       15.55      5.83 o 
  -4  12  12      326.32      372.38     17.16 o 
  -3  12  12       38.70       33.87      4.41 o 
  -2  12  12      125.31      133.84      5.70 o 
  -1  12  12        0.01        0.01      2.06 o 
   0  12  12      198.06      185.63      6.59 o 
   1  12  12       21.04       21.09      3.17 o 
   2  12  12      228.95      224.31      9.31 o 
   3  12  12       37.99       41.72      5.17 o 
   4  12  12      153.12      173.87      8.69 o 
  -4  13  12      224.80      234.78     12.98 o 
  -3  13  12      184.94      188.62      8.59 o 
  -2  13  12       49.11       56.18      4.41 o 
  -1  13  12       89.48       89.65      5.16 o 
   0  13  12       36.36       46.15      5.24 o 
   1  13  12       60.23       61.58      5.72 o 
   2  13  12      204.36      214.83      9.41 o 
   3  13  12        0.25        3.65      3.10 o 
  -3  14  12        6.84       15.05      7.66 o 
  -2  14  12       19.97       20.79      5.69 o 
  -1  14  12       57.69       52.78      5.90 o 
   0  14  12        9.88       15.30      3.70 o 
   1  14  12      393.73      401.63     12.73 o 
   2  14  12        5.59        1.05      3.05 o 
  -1  15  12       30.23       22.38      4.32 o 
   0  15  12        2.09        2.23      3.15 o 
  -7   0  13        9.09        5.07      4.43 o 
  -5   0  13      178.23      152.04     10.57 o 
  -3   0  13      128.70      123.32      5.89 o 
  -1   0  13      115.02       97.10      5.24 o 
   1   0  13       88.63       85.52      5.33 o 
   3   0  13        3.80        4.96      2.63 o 
   5   0  13       96.18      113.55      6.85 o 
  -8   1  13       16.62       14.70      5.60 o 
  -7   1  13       20.29       28.41      4.51 o 
  -6   1  13        8.00       10.68      3.41 o 
  -5   1  13      413.39      427.23     12.09 o 
  -4   1  13      191.98      190.91      9.72 o 
  -3   1  13      599.49      578.88      8.99 o 
  -2   1  13      297.66      274.77      6.00 o 
  -1   1  13       18.23       16.90      2.15 o 
   0   1  13       42.83       34.51      2.74 o 
   1   1  13      183.61      176.08      8.22 o 
   2   1  13      130.88      132.81      4.52 o 
   3   1  13      374.47      351.14     12.64 o 
   4   1  13       24.14       39.96      4.39 o 
   5   1  13      318.11      313.56      7.56 o 
   6   1  13       20.50       26.70      3.13 o 
  -7   2  13       63.20       64.89      8.77 o 
  -6   2  13       98.31      111.73      6.86 o 
  -5   2  13      244.56      270.86     10.24 o 
  -4   2  13       35.83       33.40      9.06 o 
  -3   2  13      480.22      438.84      7.69 o 
  -2   2  13        6.16        5.98      1.72 o 
  -1   2  13      438.79      410.05      8.58 o 
   0   2  13     1150.87     1123.31     13.96 o 
   1   2  13      274.59      241.02      5.87 o 
   2   2  13      172.95      161.89      4.96 o 
   3   2  13      337.29      303.19      6.94 o 
   4   2  13      255.85      276.86      6.87 o 
   5   2  13       79.13       71.51      4.14 o 
   6   2  13       21.23       32.02      3.35 o 
  -7   3  13        0.65       -0.82      3.85 o 
  -6   3  13      165.76      185.61     12.10 o 
  -5   3  13        9.24       14.79      4.83 o 
  -4   3  13     1200.56     1197.57     21.62 o 
  -3   3  13       19.52       20.67      3.34 o 
  -2   3  13      574.32      547.59      9.41 o 
  -1   3  13        0.91        1.47      1.49 o 
   0   3  13       44.01       50.01      3.09 o 
   1   3  13       19.77       16.91      2.22 o 
   2   3  13      747.01      673.22     10.56 o 
   3   3  13        0.10       -0.14      1.55 o 
   4   3  13      364.25      352.90      7.80 o 
   5   3  13        0.13        2.53      1.96 o 
   6   3  13       37.64       26.69      3.13 o 
  -7   4  13       38.33       40.66      7.59 o 
  -6   4  13      104.31      102.90     10.04 o 
  -5   4  13        7.03       -1.38      3.47 o 
  -4   4  13      276.53      296.14      9.68 o 
  -3   4  13       22.20       23.49      3.65 o 
  -2   4  13       97.90       92.73      3.77 o 
  -1   4  13      233.15      181.34      5.14 o 
   0   4  13        0.63        1.70      1.69 o 
   1   4  13      102.79       83.41      4.16 o 
   2   4  13        6.08        5.16      2.00 o 
   3   4  13       23.17       17.01      3.03 o 
   4   4  13       11.09        7.63      2.17 o 
   5   4  13       46.42       50.84      4.36 o 
   6   4  13       16.26       17.67      2.83 o 
  -7   5  13       22.39       24.23      6.53 o 
  -6   5  13      235.58      256.97     14.60 o 
  -5   5  13      725.25      749.57     24.86 o 
  -4   5  13      446.57      459.58     18.49 o 
  -3   5  13      467.12      459.69      9.47 o 
  -2   5  13      239.42      271.34      6.10 o 
  -1   5  13       52.44       53.02      5.58 o 
   0   5  13        0.15       -1.37      1.37 o 
   1   5  13      184.98      169.23      7.99 o 
   2   5  13       16.80       21.27      2.54 o 
   3   5  13      182.89      173.47      5.46 o 
   4   5  13        9.34       23.08      2.76 o 
   5   5  13      211.15      210.69      9.29 o 
   6   5  13        7.24        6.63      2.38 o 
  -7   6  13        2.06        2.36      5.00 o 
  -6   6  13        4.01       -1.17      3.80 o 
  -5   6  13       35.30       27.66      6.14 o 
  -4   6  13       13.82       16.02      5.40 o 
  -3   6  13      125.05      114.87     11.49 o 
  -2   6  13        1.60       -1.39      1.39 o 
  -1   6  13       30.45       35.10      2.80 o 
   0   6  13      525.22      515.95      8.85 o 
   1   6  13       49.89       54.58      4.56 o 
   2   6  13        1.12        3.11      1.68 o 
   3   6  13       61.65       52.83      3.61 o 
   4   6  13       50.84       92.33      4.51 o 
   5   6  13        3.67        3.34      2.10 o 
   6   6  13        2.16        2.13      2.17 o 
  -7   7  13        0.03        2.11      4.65 o 
  -6   7  13      197.56      195.68     13.15 o 
  -5   7  13      454.47      475.40     19.84 o 
  -4   7  13      461.59      482.78     19.47 o 
  -3   7  13      495.05      532.68     20.52 o 
  -2   7  13       66.65       62.91      3.96 o 
  -1   7  13      110.89      117.89      5.00 o 
   0   7  13       30.15       30.38      2.75 o 
   1   7  13      417.97      390.03      9.15 o 
   2   7  13      260.44      268.31      6.66 o 
   3   7  13      417.78      436.29      8.78 o 
   4   7  13       50.42       48.28      3.67 o 
   5   7  13      129.79      136.66      5.68 o 
  -6   8  13       78.61       82.50     10.14 o 
  -5   8  13      135.74      150.03     11.75 o 
  -4   8  13      417.83      447.13     18.96 o 
  -3   8  13        0.48        4.90      2.63 o 
  -2   8  13      150.46      156.25      5.63 o 
  -1   8  13      101.76       94.65      4.73 o 
   0   8  13      193.18      224.13      6.19 o 
   1   8  13       65.01       50.66      3.41 o 
   2   8  13      213.73      217.62      6.08 o 
   3   8  13        3.19        2.92      1.92 o 
   4   8  13      115.81      130.34      5.17 o 
   5   8  13        7.02        9.81      2.44 o 
  -6   9  13      206.76      219.77     14.54 o 
  -5   9  13       66.42       83.40      9.83 o 
  -4   9  13      503.28      490.05     20.19 o 
  -3   9  13        4.28       12.83      5.18 o 
  -2   9  13      234.42      244.91      7.21 o 
  -1   9  13        0.03        1.18      2.00 o 
   0   9  13       51.03       42.55      3.86 o 
   1   9  13       21.25       22.91      2.76 o 
   2   9  13      441.20      433.10      8.71 o 
   3   9  13        1.66        2.60      1.96 o 
   4   9  13      471.16      492.31      9.81 o 
   5   9  13       55.23       55.31      4.80 o 
  -5  10  13        1.75        7.95      4.83 o 
  -4  10  13       53.97       46.30      5.41 o 
  -3  10  13       18.34       27.37      4.81 o 
  -2  10  13        1.81        1.55      2.28 o 
  -1  10  13        4.74        1.69      2.15 o 
   0  10  13       31.19       25.80      3.65 o 
   1  10  13       13.03       19.81      3.13 o 
   2  10  13       90.13       84.63      5.05 o 
   3  10  13        0.02       -1.79      1.79 o 
   4  10  13        0.39        1.92      2.51 o 
  -5  11  13      262.17      302.20     16.87 o 
  -4  11  13      125.00      143.73      8.72 o 
  -3  11  13      200.04      191.43      8.44 o 
  -2  11  13      156.79      159.79      6.17 o 
  -1  11  13      109.66      111.96      5.46 o 
   0  11  13       10.75       11.02      2.72 o 
   1  11  13      263.04      272.69      9.69 o 
   2  11  13       52.86       54.28      4.60 o 
   3  11  13      237.11      265.55     15.29 o 
   4  11  13       75.45       88.13      5.60 o 
  -4  12  13       23.58       41.27     13.04 o 
  -3  12  13       33.20       31.64      4.64 o 
  -2  12  13       10.76       14.08      2.88 o 
  -1  12  13        1.30       -0.71      2.25 o 
   0  12  13       24.42       25.23      3.39 o 
   1  12  13       22.33       17.20      3.11 o 
   2  12  13       53.46       63.55      6.15 o 
   3  12  13        5.93        1.94      3.12 o 
  -3  13  13      279.59      291.96     10.68 o 
  -2  13  13       89.59       87.82      5.72 o 
  -1  13  13        1.62        0.62      2.26 o 
   0  13  13        5.35        6.92      3.47 o 
   1  13  13       64.88       68.60      6.25 o 
   2  13  13        2.26        6.72      5.62 o 
  -1  14  13        2.54        1.59      3.05 o 
   0  14  13        4.11        5.48      3.51 o 
  -6   0  14      163.41      216.98     13.28 o 
  -4   0  14      200.88      204.33     11.88 o 
  -2   0  14      446.43      458.45     21.51 o 
   0   0  14        8.58       10.44      2.87 o 
   2   0  14       15.05       13.80      3.19 o 
   4   0  14      378.89      379.15     11.82 o 
   6   0  14       10.24        6.26      3.45 o 
  -7   1  14       26.51       29.72      4.69 o 
  -6   1  14        0.30        0.27      3.69 o 
  -5   1  14       63.07       62.32      5.60 o 
  -4   1  14      278.73      273.14     10.76 o 
  -3   1  14        6.76        9.53      2.06 o 
  -2   1  14      154.87      153.51      4.93 o 
  -1   1  14       48.53       52.51      3.25 o 
   0   1  14       29.82       28.95      2.68 o 
   1   1  14       99.37       93.29      5.91 o 
   2   1  14       97.97       83.07      4.05 o 
   3   1  14      284.33      274.58      6.89 o 
   4   1  14      168.51      167.57      5.62 o 
   5   1  14        9.76       12.93      2.63 o 
   6   1  14       97.19       91.38      4.91 o 
  -7   2  14       86.48      102.04     10.50 o 
  -6   2  14      145.98      181.45      8.55 o 
  -5   2  14      447.45      423.14     21.65 o 
  -4   2  14      524.15      560.92     14.11 o 
  -3   2  14     1634.47     1545.15     34.67 o 
  -2   2  14      522.47      504.87     12.00 o 
  -1   2  14      781.07      776.53     11.36 o 
   0   2  14       70.82       68.10      3.73 o 
   1   2  14        2.57        8.69      2.12 o 
   2   2  14        3.48        1.07      1.69 o 
   3   2  14        7.43        5.69      1.97 o 
   4   2  14        5.57       21.80      2.82 o 
   5   2  14      185.45      231.07      6.82 o 
   6   2  14        7.37        9.73      3.50 o 
  -7   3  14        2.33       -3.60      4.00 o 
  -6   3  14       12.13       11.90      5.31 o 
  -5   3  14        1.94        0.54      2.86 o 
  -4   3  14       38.34       72.19      5.69 o 
  -3   3  14      162.18      171.57      6.01 o 
  -2   3  14        5.91        5.55      1.83 o 
  -1   3  14       40.57       32.45      2.85 o 
   0   3  14       28.28       34.06      2.88 o 
   1   3  14      151.84      135.05      4.73 o 
   2   3  14      139.03      124.62      4.64 o 
   3   3  14      676.21      614.86     12.78 o 
   4   3  14       81.33       95.57      4.61 o 
   5   3  14      137.27      122.88      5.23 o 
   6   3  14      231.87      234.89      7.09 o 
  -7   4  14       46.95       48.71      8.65 o 
  -6   4  14      100.97       92.78     10.06 o 
  -5   4  14      161.63      189.37     12.80 o 
  -4   4  14       66.12       64.32      5.43 o 
  -3   4  14      804.10      785.64     13.33 o 
  -2   4  14      103.40      111.46      5.26 o 
  -1   4  14      110.10      103.53      5.90 o 
   0   4  14       27.25       30.52      2.73 o 
   1   4  14       25.37       33.30      2.89 o 
   2   4  14       55.95       65.95      3.87 o 
   3   4  14       35.81       43.49      3.45 o 
   4   4  14      106.86      131.17      5.15 o 
   5   4  14        2.97        4.28      2.23 o 
  -6   5  14       63.03       47.61      8.17 o 
  -5   5  14       17.39        4.47      4.35 o 
  -4   5  14      264.99      266.07     14.41 o 
  -3   5  14       95.41      101.62      4.87 o 
  -2   5  14       79.31       81.83      3.83 o 
  -1   5  14        9.89        3.74      1.75 o 
   0   5  14       11.92        7.43      1.90 o 
   1   5  14       12.59       15.83      2.30 o 
   2   5  14       82.37       80.91      4.11 o 
   3   5  14        2.13        0.98      1.84 o 
   4   5  14       90.00      102.69      4.85 o 
   5   5  14       42.53       51.66      6.79 o 
  -6   6  14       78.10       72.76      9.51 o 
  -5   6  14       43.98       44.96      7.83 o 
  -4   6  14      588.54      601.30     22.40 o 
  -3   6  14        0.08        1.41      3.96 o 
  -2   6  14      327.31      329.44      7.11 o 
  -1   6  14        5.14        1.83      1.72 o 
   0   6  14        0.74        4.06      1.80 o 
   1   6  14       51.59       47.17      3.41 o 
   2   6  14       88.44       96.53      4.49 o 
   3   6  14       16.30       19.70      2.74 o 
   4   6  14      159.05      185.66      6.07 o 
   5   6  14        7.89        9.51      3.19 o 
  -6   7  14        2.94        4.51      5.12 o 
  -5   7  14        5.07        7.91      5.06 o 
  -4   7  14       32.69       53.31      8.14 o 
  -3   7  14       40.19       34.76      4.38 o 
  -2   7  14      304.90      321.10     10.40 o 
  -1   7  14        0.13       -0.08      1.60 o 
   0   7  14       44.41       54.14      3.52 o 
   1   7  14       28.29       34.35      3.04 o 
   2   7  14      130.01      133.57      5.07 o 
   3   7  14       64.77       60.07      4.00 o 
   4   7  14      200.47      197.07      9.88 o 
   5   7  14        2.90        1.50      2.23 o 
  -6   8  14        6.48        4.06      5.14 o 
  -5   8  14      165.24      179.68     12.98 o 
  -4   8  14      348.00      355.09     17.28 o 
  -3   8  14      639.60      635.81     15.26 o 
  -2   8  14      456.69      433.33     10.81 o 
  -1   8  14       99.41      109.40      5.25 o 
   0   8  14      182.17      192.02      7.06 o 
   1   8  14        2.40        5.01      2.03 o 
   2   8  14        0.47        2.79      1.98 o 
   3   8  14       46.96       51.95      3.81 o 
   4   8  14       37.52       43.56      3.83 o 
  -5   9  14       64.93       79.29     10.15 o 
  -4   9  14       34.08       48.82      8.13 o 
  -3   9  14      266.37      283.11     10.22 o 
  -2   9  14       20.84       30.63      3.50 o 
  -1   9  14        1.88        0.64      2.10 o 
   0   9  14        7.29       13.32      2.86 o 
   1   9  14       51.48       46.67      4.11 o 
   2   9  14        1.04        4.01      2.14 o 
   3   9  14      231.48      239.33      8.18 o 
   4   9  14        0.28        2.24      2.21 o 
  -4  10  14       12.39       15.62      5.68 o 
  -3  10  14      145.52      149.47      7.91 o 
  -2  10  14        7.48        0.06      2.23 o 
  -1  10  14       39.33       41.39      4.00 o 
   0  10  14       19.66       25.99      3.42 o 
   1  10  14        5.80        7.98      2.60 o 
   2  10  14       16.07       15.15      3.13 o 
   3  10  14      220.52      228.23      6.83 o 
  -4  11  14        8.68       17.21      6.38 o 
  -3  11  14        9.91       14.48      3.81 o 
  -2  11  14       97.11       97.15      7.89 o 
  -1  11  14       94.95      108.24      5.68 o 
   0  11  14        6.64        4.95      2.61 o 
   1  11  14        0.77        2.19      2.37 o 
   2  11  14      474.34      502.28     11.62 o 
   3  11  14       11.79       15.99      4.12 o 
  -3  12  14        9.44       11.24      4.32 o 
  -2  12  14      333.91      311.03     11.14 o 
  -1  12  14        0.10        1.36      2.39 o 
   0  12  14       37.67       36.62      4.02 o 
   1  12  14        1.68       -1.02      2.44 o 
   2  12  14       38.94       45.95      5.58 o 
  -5   0  15       77.50       67.95      8.56 o 
  -3   0  15     1120.36     1072.55     29.54 o 
  -1   0  15     1326.02     1251.56     22.26 o 
   3   0  15      207.04      190.18      8.55 o 
   5   0  15      145.20      161.76      8.39 o 
  -6   1  15       57.92       67.45      6.41 o 
  -5   1  15       43.60       60.39      5.89 o 
  -4   1  15       17.34       16.26      4.47 o 
  -3   1  15       34.28       29.42      4.29 o 
  -2   1  15      128.11      123.69      4.57 o 
  -1   1  15      106.36      102.69      4.34 o 
   0   1  15       70.48       59.69      3.66 o 
   1   1  15      114.58       91.77      4.75 o 
   2   1  15       31.69       31.18      3.04 o 
   3   1  15       63.68       60.87      5.17 o 
   4   1  15       73.81       82.86      4.63 o 
   5   1  15       10.20       -0.01      2.28 o 
  -6   2  15        7.48       14.00      5.67 o 
  -5   2  15       53.15       68.74      6.09 o 
  -4   2  15      342.62      342.30     11.25 o 
  -3   2  15      298.46      313.00      8.25 o 
  -2   2  15      442.34      438.80     16.22 o 
  -1   2  15      215.74      217.83      5.99 o 
   0   2  15      314.75      329.15      7.37 o 
   1   2  15        2.81        1.95      1.95 o 
   2   2  15        1.79        4.12      1.92 o 
   3   2  15       10.54        9.59      2.34 o 
   4   2  15      170.82      187.11      6.23 o 
   5   2  15       60.82       61.99      4.39 o 
  -6   3  15       62.86       41.17      7.97 o 
  -5   3  15       16.50       18.38      5.92 o 
  -4   3  15      168.58      149.29      7.73 o 
  -3   3  15        0.05        4.31      2.28 o 
  -2   3  15        3.55        4.07      1.92 o 
  -1   3  15       93.24       99.24      4.29 o 
   0   3  15        4.53        1.41      1.83 o 
   1   3  15      271.14      265.86      6.83 o 
   2   3  15       30.91       34.18      3.25 o 
   3   3  15       72.17       83.33      4.45 o 
   4   3  15       52.58       51.43      3.97 o 
   5   3  15       15.45       18.55      2.99 o 
  -6   4  15        9.03       13.85      5.91 o 
  -5   4  15       52.63       67.79      9.17 o 
  -4   4  15      585.72      623.32     22.96 o 
  -3   4  15      232.58      237.06      7.28 o 
  -2   4  15      787.36      785.77     11.73 o 
  -1   4  15      321.99      309.94      7.11 o 
   0   4  15       80.17       90.73      4.30 o 
   1   4  15        5.63        8.85      2.25 o 
   2   4  15       75.61       81.16      4.33 o 
   3   4  15       43.40       39.21      3.50 o 
   4   4  15      234.22      265.80      7.38 o 
   5   4  15        0.11       -0.16      2.07 o 
  -6   5  15      236.06      271.39     16.35 o 
  -5   5  15       83.75       85.61     10.04 o 
  -4   5  15      156.14      190.51     12.75 o 
  -3   5  15      176.59      168.23      7.84 o 
  -2   5  15      536.26      485.01      8.98 o 
  -1   5  15      216.27      219.28      7.98 o 
   0   5  15      165.86      146.38      9.02 o 
   1   5  15      264.79      268.50      9.82 o 
   2   5  15       50.73       40.27      3.43 o 
   3   5  15      106.97       94.21      4.72 o 
   4   5  15       13.57       26.58      4.02 o 
  -5   6  15      146.74      156.64     12.53 o 
  -4   6  15        3.34       16.56      5.71 o 
  -3   6  15      380.02      401.21     11.98 o 
  -2   6  15       67.96       79.51      4.74 o 
  -1   6  15      224.66      252.27      8.66 o 
   0   6  15       18.30       15.37      2.66 o 
   1   6  15      100.41       98.40      5.22 o 
   2   6  15        6.07        1.45      1.93 o 
   3   6  15      261.45      256.12      7.17 o 
   4   6  15        6.50        7.23      2.66 o 
  -5   7  15       44.15       41.86      8.07 o 
  -4   7  15       50.37       50.00      8.34 o 
  -3   7  15      153.97      142.15      7.43 o 
  -2   7  15       14.06       17.54      2.99 o 
  -1   7  15        0.01        0.18      2.69 o 
   0   7  15       13.49       18.40      2.61 o 
   1   7  15        0.27        3.18      2.04 o 
   2   7  15        3.43        0.39      2.02 o 
   3   7  15       21.67       20.92      2.90 o 
   4   7  15       13.39       17.98      3.21 o 
  -5   8  15       32.25       27.22      7.07 o 
  -4   8  15      239.22      227.73     14.61 o 
  -3   8  15      275.31      311.79     14.49 o 
  -2   8  15      287.02      283.62      8.17 o 
  -1   8  15      308.38      332.60      8.93 o 
   0   8  15       13.21       10.93      4.00 o 
   1   8  15      125.05      142.12      8.08 o 
   2   8  15      170.37      181.39      6.04 o 
   3   8  15        0.30        2.10      2.11 o 
  -4   9  15       29.81       28.87      7.05 o 
  -3   9  15        4.27       12.40      5.24 o 
  -2   9  15        0.12        1.94      2.40 o 
  -1   9  15       55.92       69.59      4.79 o 
   0   9  15        1.91       -1.20      2.09 o 
   1   9  15      141.40      177.93      8.29 o 
   2   9  15       39.10       42.66      4.07 o 
   3   9  15       42.04       43.09      3.88 o 
  -3  10  15       61.54       59.32      6.90 o 
  -2  10  15      329.67      346.69     11.74 o 
  -1  10  15      129.99      130.29      6.00 o 
   0  10  15      125.37      140.42      6.31 o 
   1  10  15        0.00       -0.30      2.24 o 
   2  10  15       29.37       28.31      4.63 o 
  -2  11  15       29.75       30.61      4.85 o 
  -1  11  15        0.54        2.91      3.14 o 
   0  11  15       19.08       14.97      4.42 o 
   1  11  15       81.37      100.19      6.00 o 
  -4   0  16       14.62       21.98      6.07 o 
  -2   0  16      225.20      234.37      9.13 o 
   0   0  16      211.28      216.71      8.81 o 
   2   0  16      175.82      157.96     14.03 o 
   4   0  16      156.94      163.46     13.08 o 
  -5   1  16       54.64       68.69      6.42 o 
  -4   1  16       76.96       79.10      6.46 o 
  -3   1  16       96.87       85.00      9.17 o 
  -2   1  16      786.88      805.03     12.33 o 
  -1   1  16      196.88      188.64      5.84 o 
   0   1  16       29.58       30.60      3.13 o 
   1   1  16      204.56      188.57      5.96 o 
   2   1  16        3.38        1.60      1.96 o 
   3   1  16       16.42       19.52      2.92 o 
   4   1  16       69.13       87.95      6.92 o 
  -5   2  16        8.28       11.13      3.90 o 
  -4   2  16        9.70       19.92      4.05 o 
  -3   2  16       60.97       68.98      7.84 o 
  -2   2  16       23.11       33.13      3.17 o 
  -1   2  16       31.47       32.31      3.11 o 
   0   2  16        3.71        2.86      1.99 o 
   1   2  16       33.85       47.71      3.67 o 
   2   2  16        4.40        1.65      2.06 o 
   3   2  16       74.47       67.68      4.50 o 
   4   2  16       41.89       41.95      3.88 o 
  -5   3  16        5.26        1.92      4.72 o 
  -4   3  16      134.63      151.65      8.19 o 
  -3   3  16      159.10      155.56      7.99 o 
  -2   3  16       47.51       50.05      3.60 o 
  -1   3  16      204.07      213.35      7.47 o 
   0   3  16      179.32      183.18      5.78 o 
   1   3  16       67.86       68.12      5.16 o 
   2   3  16       11.63        7.97      2.41 o 
   3   3  16       28.28       33.00      3.43 o 
   4   3  16       37.83       37.28      3.63 o 
  -5   4  16       48.45       69.12      9.83 o 
  -4   4  16        0.49       18.80      6.17 o 
  -3   4  16      307.67      349.37      9.17 o 
  -2   4  16      137.71      138.49      5.12 o 
  -1   4  16      257.21      259.44      7.36 o 
   0   4  16      139.26      152.25      7.26 o 
   1   4  16      123.85      135.46      5.14 o 
   2   4  16       46.44       38.62      3.52 o 
   3   4  16       31.98       25.97      3.57 o 
   4   4  16        2.49        0.36      2.17 o 
  -5   5  16        0.51        2.33      4.62 o 
  -4   5  16       79.77       76.68      9.78 o 
  -3   5  16      233.02      255.99      9.79 o 
  -2   5  16      939.66      941.37     13.62 o 
  -1   5  16      167.65      170.36      5.61 o 
   0   5  16      123.37      139.49      5.21 o 
   1   5  16        3.88        3.57      2.09 o 
   2   5  16       36.42       38.74      3.60 o 
   3   5  16        1.96        6.72      2.34 o 
  -4   6  16       99.68       91.88     10.49 o 
  -3   6  16       10.09       13.74      3.69 o 
  -2   6  16      122.64      142.21      9.52 o 
  -1   6  16      142.79      147.32      5.32 o 
   0   6  16       13.24       21.35      3.38 o 
   1   6  16       31.33       39.78      3.53 o 
   2   6  16       39.65       36.87      3.58 o 
   3   6  16       19.76       19.78      3.09 o 
  -4   7  16      119.35       97.73     10.84 o 
  -3   7  16       67.87       71.74      6.10 o 
  -2   7  16      148.37      136.65      6.08 o 
  -1   7  16      107.27      105.88      5.66 o 
   0   7  16      149.98      155.00      5.60 o 
   1   7  16      172.43      181.16      6.03 o 
   2   7  16        7.31       10.38      2.60 o 
   3   7  16       15.32       17.05      4.29 o 
  -3   8  16       58.62       64.33      6.03 o 
  -2   8  16        3.68        6.30      3.31 o 
  -1   8  16       25.49       22.60      3.50 o 
   0   8  16       17.83       31.19      3.82 o 
   1   8  16        0.02        3.02      2.24 o 
   2   8  16       36.62       42.56      4.67 o 
  -2   9  16       90.28       96.06      7.77 o 
  -1   9  16      366.87      394.20     10.28 o 
   0   9  16        2.86       -1.55      2.22 o 
   1   9  16      159.45      182.76      7.29 o 
  -3   0  17        0.28        7.12      4.92 o 
  -1   0  17       58.89       59.39      5.65 o 
   1   0  17       12.99       15.10      3.88 o 
   3   0  17      114.67      114.37      7.71 o 
  -4   1  17       48.60       56.29      6.03 o 
  -3   1  17      127.70      132.71      7.79 o 
  -2   1  17      176.88      184.21      9.66 o 
  -1   1  17      337.34      329.50      7.91 o 
   0   1  17      294.58      321.00      7.96 o 
   1   1  17      170.53      189.67      6.19 o 
   2   1  17        9.33        8.36      2.45 o 
   3   1  17        0.69       -0.63      2.24 o 
  -4   2  17       36.97       34.17      5.26 o 
  -3   2  17        2.66       -0.53      5.40 o 
  -2   2  17       24.87       22.12      2.97 o 
  -1   2  17        1.00        1.50      1.98 o 
   0   2  17      287.43      287.04      7.48 o 
   1   2  17       15.87       15.13      3.09 o 
   2   2  17       45.38       44.08      4.91 o 
   3   2  17       25.03       25.87      3.26 o 
  -4   3  17       16.01       23.48      4.59 o 
  -3   3  17        3.10        2.59      3.12 o 
  -2   3  17      263.44      258.88      8.65 o 
  -1   3  17        1.43        1.78      2.04 o 
   0   3  17      301.32      327.92      8.03 o 
   1   3  17       30.29       38.69      4.47 o 
   2   3  17        2.77        3.66      2.26 o 
  -4   4  17        3.38       -3.51      4.20 o 
  -3   4  17       14.90        8.02      3.47 o 
  -2   4  17       56.92       52.53      3.89 o 
  -1   4  17       15.51       16.45      2.69 o 
   0   4  17       69.98       74.09      5.63 o 
   1   4  17        0.29        2.82      2.19 o 
   2   4  17       54.84       59.70      4.31 o 
  -3   5  17      119.29      126.00     11.67 o 
  -2   5  17       94.07      102.83      4.86 o 
  -1   5  17      235.27      240.12      6.90 o 
   0   5  17       26.25       25.35      3.12 o 
   1   5  17       24.77       30.21      3.31 o 
   2   5  17       15.61       11.70      4.66 o 
  -3   6  17        1.45        3.69      4.98 o 
  -2   6  17        1.00       -0.99      3.02 o 
  -1   6  17        5.78        7.43      2.32 o 
   0   6  17      167.32      180.48      6.20 o 
   1   6  17        0.12        0.81      2.12 o 
  -2   7  17      127.08      124.93      7.85 o 
  -1   7  17      339.87      349.06      9.73 o 
   0   7  17      198.65      203.89      7.64 o 
  -2   0  18       50.11       47.51      5.50 o 
   0   0  18       99.38      112.31      7.55 o 
  -2   1  18        0.76        0.48      2.10 o 
  -1   1  18      154.35      153.30      5.79 o 
   0   1  18       52.04       48.63      3.99 o 
   1   1  18       47.43       53.36      4.18 o 
  -2   2  18       43.07       36.08      4.91 o 
  -1   2  18       57.03       49.80      4.02 o 
   0   2  18       89.69      103.84      5.20 o 
   1   2  18       19.19       19.53      4.40 o 
  -2   3  18       31.88       29.98      6.45 o 
  -1   3  18      113.65      111.21      5.53 o 
   0   3  18        0.58       -0.28      2.31 o 
                                                 
